# Supplementary material for: Mitochondrial origins of the pressure to sleep
Source: Nature. 2025 Jul 16;645(8081):722–8. doi: 10.1038/s41586-025-09261-y (PMC12443607; doi:10.1038/s41586-025-09261-y)
Supplement: Supplementary file 4 — Source Data Figs. 1–4 and Extended Data Figs. 3–10. [file 41586_2025_9261_MOESM4_ESM.xlsx]

## Sheet: Fig. 1c
Gene name	Log2 (fold change)	Rested %	SD %	Bonferroni-corrected P	P < 0.05
unc-13	-0.914261	98.8	98.3	8.2e-11	*		Log2 (fold change)	Average expression level in dFBNs of sleep-deprevied (SD) vs. rested brains
Appl	-0.957258	91.9	96.2	2.36e-08	*		Rested %	Percentage of dFBNs with detectable expression in rested brains
UQCR-C1	0.922456	83.7	47.3	3.11e-07	*		SD %	Percentage of dFBNs with detectable expression in sleep-deprived brains
IA-2	-1.34337	100	99.6	8.08e-07	*
CG42450	-0.974478	95.3	97	8.52e-07	*
brp	-1.13374	95.3	95.4	9.1e-07	*
CG41378	0.798825	48.8	15.2	2.71e-06	*
Neb-cGP	0.965532	77.9	50.6	3.9e-06	*
Nrx-1	-0.822722	84.9	90.7	6.77e-06	*
Ank2	-0.726232	91.9	92.8	8.27e-06	*
Dscam4	-0.980583	84.9	91.6	1.41e-05	*
tinc	-1.44386	34.9	63.3	1.92e-05	*
CG3009	0.903136	68.6	33.8	2.01e-05	*
CG42613	-0.97828	90.7	92.8	2.74e-05	*
spen	-0.557713	100	97	3.7e-05	*
kis	-0.984825	69.8	85.7	3.78e-05	*
cac	-0.729047	90.7	93.7	4.1e-05	*
CG4467	-1.16582	87.2	92.8	4.43e-05	*
orb	-1.4592	25.6	61.2	6.74e-05	*
CG30116	-1.72501	55.8	74.7	7.87e-05	*
mub	-0.842229	90.7	94.1	8.03e-05	*
CG33199	1.02986	69.8	43.5	8.42e-05	*
ox	0.846784	72.1	39.7	0.000102035	*
CG34384	-1.28383	34.9	67.1	0.000116472	*
miple1	0.771848	93	86.5	0.000145279	*
Rab26	-0.929216	74.4	87.3	0.000161748	*
Corin	-0.859787	74.4	86.5	0.00019288	*
CG13404	0.673936	44.2	15.6	0.000197182	*
Mmp2	-1.49006	67.4	80.6	0.000232947	*
bru3	-0.589321	98.8	98.7	0.000276171	*
CG11000	-1.21082	89.5	90.7	0.000286338	*
Fife	-0.793805	86	90.3	0.000347615	*
RpS21	0.675872	84.9	57.8	0.000513286	*
ATPsyndelta	0.811184	67.4	38.4	0.000690566	*
RpS29	0.668318	94.2	80.6	0.000723856	*
elav	-0.750959	95.3	94.9	0.000780896	*
Hsp60A	0.79351	73.3	45.6	0.000811234	*
Tomosyn	-0.820117	87.2	89.5	0.000822753	*
ND-B22	0.70529	74.4	45.1	0.00121966	*
Tim10	0.752093	62.8	36.7	0.00127775	*
levy	0.798914	76.7	55.7	0.00191364	*
CG17816	-0.912093	93	92	0.00194541	*
CG7946	0.58309	44.2	17.3	0.00258769	*
Sap47	-0.516323	97.7	100	0.00274894	*
Argk	0.684431	91.9	77.2	0.0030212	*
mRpL13	0.58216	38.4	13.1	0.00335628	*
Gapdh1	0.759848	64	38	0.00338888	*
CG42795	-0.884314	45.3	69.6	0.0035506	*
Rpn10	0.578533	48.8	21.9	0.00355129	*
para	-0.566054	97.7	95.8	0.00372089	*
Men-b	0.639825	70.9	39.7	0.0038858	*
kek3	-1.11575	18.6	49.8	0.0039536	*
ND-30	0.712537	64	35.9	0.00429777	*
Dg	-1.04655	50	72.2	0.00440622	*
Ald	0.86821	89.5	80.6	0.00461223	*
Octbeta1R	-1.38966	62.8	78.9	0.00476245	*
Vha13	0.602112	90.7	78.9	0.00489407	*
Ac78C	-1.31688	20.9	50.2	0.00506987	*
Prosbeta3	0.518751	43	16.5	0.00512121	*
Eno	0.767626	80.2	73.4	0.00522919	*
cype	0.854844	80.2	61.6	0.00536679	*
Dab	-0.850714	40.7	67.1	0.00557485	*
pan	-0.555964	93	94.9	0.00616693	*
sesB	0.692605	91.9	82.7	0.00702776	*
ATPsynE	0.640742	74.4	46	0.00755123	*
fax	-0.636561	84.9	94.5	0.00791105	*
CG14232	0.948655	55.8	31.2	0.00884174	*
Bacc	0.507451	96.5	90.3	0.00886501	*
Gug	-0.6689	74.4	84.4	0.00888462	*
Tctp	0.585859	77.9	54.4	0.0104958	*
RpL37a	0.672341	87.2	72.6	0.0106172	*
TM4SF	0.652649	86	67.9	0.0107916	*
ytr	0.62297	61.6	33.8	0.0110859	*
sun	0.686199	70.9	47.7	0.0119809	*
nAChRalpha2	0.416246	43	16	0.0122438	*
CG12025	0.610457	70.9	43	0.0135841	*
Eip93F	-1.21126	80.2	85.2	0.0143872	*
CG1578	-0.914959	69.8	80.6	0.0144466	*
ND-SGDH	0.694593	69.8	44.7	0.0165829	*
dpr3	-1.02893	25.6	52.7	0.0178551	*
Pde8	-1.12345	33.7	57.8	0.0180649	*
klg	0.90646	73.3	46	0.0182281	*
Nep2	-1.27158	2.3	27	0.0185068	*
tou	-0.734764	75.6	89	0.0185166	*
CG11137	0.670901	50	23.6	0.0187505	*
kdn	0.664264	70.9	47.7	0.0190125	*
eIF1A	0.531504	83.7	62.4	0.0190402	*
pum	-0.633289	98.8	98.3	0.0201901	*
RpL34b	0.627222	77.9	57.4	0.0203156	*
CG17734	0.512447	64	36.7	0.0212143	*
CG3887	0.552744	48.8	23.2	0.0218154	*
CG30172	0.642769	81.4	66.7	0.0221685	*
Ten-m	-0.784792	59.3	77.6	0.022284	*
mRpS26	0.509372	39.5	15.6	0.0223308	*
mmd	-0.550768	95.3	92.8	0.0234533	*
COX8	0.909385	69.8	50.2	0.0240542	*
Adk1	0.706987	50	24.5	0.0249169	*
COX5A	0.683757	75.6	55.3	0.0252529	*
Frq2	-0.783562	70.9	85.7	0.0252795	*
UQCR-14	0.679423	69.8	45.1	0.0260986	*
Gbeta5	0.717193	69.8	47.7	0.0261115	*
noe	0.663153	100	100	0.0272117	*
hec	-0.866353	11.6	40.9	0.0274918	*
Fer2LCH	0.656954	89.5	82.7	0.0290745	*
Jafrac1	0.642584	60.5	35	0.0319609	*
CG11306	0.671424	39.5	16.9	0.0326145	*
Gapdh2	0.792383	75.6	57.8	0.032816	*
SdhB	0.620319	66.3	39.7	0.0360152	*
EMRE	0.554667	61.6	37.6	0.0360325	*
ND-MWFE	0.687233	66.3	40.5	0.0396605	*
ND-20	0.656663	62.8	38	0.0418268	*
CR45312	0.734598	62.8	32.9	0.0429525	*
CG2852	0.67814	73.3	52.3	0.0440679	*
eIF3h	0.505231	58.1	32.5	0.0450193	*
RpS27	0.528493	89.5	79.3	0.0458934	*
COX7C	0.701358	69.8	46.4	0.0462185	*
NetB	-1.17991	26.7	51.9	0.046362	*
DnaJ-H	0.59619	62.8	35.9	0.0463631	*
Nmdar2	-0.647539	27.9	56.1	0.0473795	*
CG6044	1.01607	60.5	38.4	0.0474031	*
Calx	-0.794305	68.6	82.3	0.0480974	*
wls	0.371593	29.1	8.9	0.0481256	*
RSG7	-0.636033	89.5	91.6	0.0507533
CG17765	0.52471	45.3	20.3	0.0525441
Nca	0.540877	72.1	46	0.0530257
RpL4	0.583162	81.4	64.6	0.0584125
stnA	-0.556204	82.6	88.6	0.0588186
CG31140	-0.516753	90.7	89.5	0.060303
VepD	0.40892	26.7	7.6	0.0607246
CG7630	0.811003	74.4	57.8	0.0621269
igl	0.967589	69.8	44.7	0.0630406
bsh	-0.886742	16.3	46.4	0.0636587
CG34371	0.767681	51.2	26.2	0.0700543
His3.3B	0.43883	94.2	95.8	0.0702964
mRpL48	0.456569	41.9	18.6	0.0711066
Mlf	0.365	79.1	55.7	0.071122
CG13739	0.698063	58.1	32.1	0.0753189
ND-AGGG	0.523777	43	19.4	0.0762775
unc79	-0.775551	51.2	72.2	0.0763168
Nckx30C	-0.454717	90.7	94.9	0.0824573
nAChRbeta1	0.682999	88.4	81	0.0846774
l(3)neo38	-0.656227	73.3	85.2	0.0852593
Pect	0.579691	58.1	33.8	0.08866
BI-1	0.640633	67.4	43	0.0917816
Cyt-c-p	0.564095	83.7	69.2	0.0932433
VGlut	-0.359264	100	100	0.0948897
CG3566	0.624781	41.9	18.1	0.0958987
Mpcp2	0.746589	76.7	65.4	0.0990958
UQCR-Q	0.77562	69.8	49.8	0.100845
Dak1	0.52965	75.6	52.3	0.100903
Rim	-0.516198	98.8	97	0.101936
jp	-0.846471	22.1	47.3	0.107274
RFeSP	0.714955	73.3	51.1	0.109685
dve	-1.06401	18.6	46.4	0.109868
CG12913	0.515162	23.3	6.3	0.112876
vito	0.310237	18.6	3.8	0.121665
Mes4	0.340487	23.3	5.9	0.123124
ND-18	0.618446	57	34.2	0.124167
CG12239	1.28646	18.6	3.8	0.131786
Task7	0.595449	46.5	23.6	0.133489
PyK	0.721984	75.6	57.8	0.133819
PIG-U	0.378676	25.6	7.6	0.134693
RpL31	0.534266	90.7	83.1	0.139098
mRpS21	0.393	39.5	16	0.144104
CG31191	-1.15129	31.4	54.4	0.145333
SPoCk	-0.560889	79.1	85.2	0.147616
Ppa	-0.868826	14	38.4	0.149809
RhoGAP100F	-0.729295	72.1	83.5	0.150974
ND-51	0.623107	69.8	47.7	0.156279
Ady43A	0.461328	33.7	13.5	0.164097
dpr17	0.705203	54.7	29.1	0.166216
GABA-B-R2	-0.747198	32.6	54.9	0.166265
Lmpt	-0.587547	18.6	49.4	0.175451
CG17514	-0.591014	90.7	91.1	0.179932
CG2201	0.539095	51.2	25.7	0.17997
CG4882	0.349033	38.4	16	0.19024
CG3530	0.540026	67.4	41.4	0.194603
CG33958	-0.838838	9.3	34.6	0.194663
Amph	0.446479	51.2	26.6	0.198415
mmy	0.391857	40.7	17.7	0.209493
mbl	0.508975	68.6	40.5	0.219826
RpS15	0.443707	88.4	76.4	0.246542
Con	-1.12711	45.3	63.3	0.256747
CG16791	-0.540691	83.7	87.8	0.258914
Kap-alpha1	0.299623	27.9	9.3	0.2618
Jupiter	0.531365	82.6	65.8	0.262734
AGO1	-0.478788	89.5	92	0.264641
Oli	0.386233	44.2	20.7	0.267525
CG15312	0.452555	41.9	19	0.268206
shep	-0.388803	100	100	0.275108
RpLP2	0.557939	84.9	63.7	0.280752
Fim	0.481995	88.4	69.2	0.281759
COX4	0.528889	82.6	70.9	0.288639
svr	0.625653	80.2	63.3	0.288934
Cdep	-0.712712	64	77.6	0.301879
sty	0.361581	69.8	40.9	0.301894
mura	-0.637259	70.9	81.4	0.304988
CG14182	0.347481	20.9	5.5	0.305973
Trim9	-0.833944	25.6	51.1	0.309152
CG7781	-0.486386	90.7	95.4	0.319393
CG8184	-0.800274	36	57.4	0.325897
Vha55	0.392862	86	78.1	0.329547
Rdl	-0.362308	95.3	96.6	0.331359
Rab3-GEF	-0.657705	52.3	71.7	0.334248
RNASEK	0.61776	77.9	65.8	0.339426
Hs3st-B	0.520769	41.9	19.4	0.345207
RpL38	0.684174	74.4	61.2	0.345816
CG5946	0.665235	60.5	39.2	0.346583
dpr7	0.539265	77.9	70.5	0.371348
bel	0.394493	88.4	73	0.384094
zip	-0.708716	43	63.3	0.386818
shakB	0.546467	69.8	39.2	0.393671
Hs3st-A	-0.631203	67.4	84.8	0.402594
beat-Ic	0.792077	60.5	35.4	0.403184
mt:srRNA	-0.549344	37.2	60.3	0.406494
Scsalpha	0.504596	69.8	50.2	0.409326
ND-13A	0.458273	60.5	32.1	0.411337
Cyt-c1	0.587444	72.1	54	0.413855
ND-MLRQ	0.583906	70.9	55.3	0.417341
RpS10b	0.465878	81.4	74.3	0.422348
gw	-0.616982	73.3	85.2	0.435731
GlyP	0.41796	51.2	26.6	0.446097
Dop1R2	-0.91032	20.9	44.3	0.446772
CG7220	0.476562	54.7	32.1	0.451248
Alk	-0.513862	86	91.1	0.456928
Paf-AHalpha	0.484903	46.5	22.8	0.461092
roh	0.673489	73.3	55.7	0.469236
CG9034	0.689444	57	35.4	0.486429
CG14757	0.451749	43	21.1	0.4934
rdgB	-0.618544	79.1	85.7	0.493546
CG34357	-0.572523	15.1	40.1	0.494609
Glut4EF	-0.485137	91.9	92.4	0.496668
CG43729	-0.704274	89.5	88.6	0.501316
EloC	0.51567	64	42.2	0.529478
CG4168	-0.65742	24.4	48.1	0.531341
nrv3	0.387829	100	98.3	0.542097
COX5B	0.579888	64	43.9	0.56084
Ptp36E	0.540127	52.3	27.4	0.590687
Act5C	0.461569	89.5	84	0.598989
RpS2	0.520257	84.9	73.4	0.611611
Vha14-1	0.440719	75.6	60.8	0.623515
CG31688	-0.630367	46.5	64.1	0.633609
CG13532	0.43474	45.3	21.9	0.63465
Tsp66E	0.641466	64	40.9	0.638008
sta	0.524741	84.9	75.1	0.640031
Hasp	0.792054	82.6	77.6	0.655227
Khc-73	-0.484352	44.2	66.2	0.661682
CG5938	0.453875	51.2	28.3	0.664947
GatA	0.23459	16.3	3.4	0.687444
Idh3b	0.535215	60.5	40.9	0.690145
thoc7	0.447456	44.2	23.2	0.6947
CG45089	0.611429	61.6	37.1	0.700849
mRpS18C	0.319869	30.2	11.4	0.709831
ATPsynC	0.496942	90.7	90.7	0.716194
RpL36A	0.54951	84.9	68.4	0.723299
Gas41	0.345661	27.9	9.7	0.727601
ssp	0.263355	17.4	4.2	0.732121
mgr	0.39133	38.4	17.7	0.737438
CG42339	0.455837	22.1	6.8	0.750419
Drat	0.447462	75.6	55.3	0.753448
mld	-0.899435	14	34.6	0.778419
CG7990	0.478622	61.6	38.8	0.779765
cathD	0.568676	65.1	43.5	0.786721
RpL6	0.36157	90.7	82.3	0.787212
rept	0.211363	14	2.5	0.806083
fwd	-0.689601	31.4	53.2	0.808472
CG7215	0.640638	73.3	61.2	0.812738
14-3-3zeta	0.399938	98.8	98.3	0.816235
P5CDh1	0.556471	69.8	52.7	0.819382
UBL3	0.528646	73.3	56.1	0.836509
CR44981	-0.777344	3.5	21.9	0.844934
RpL17	0.493333	81.4	74.3	0.869226
nAChRalpha5	-0.357198	97.7	94.5	0.874856
alphaSnap	0.512799	83.7	69.6	0.889991
PGRP-LD	0.514632	37.2	18.1	0.929605
a	-0.753679	17.4	43.5	0.945406
futsch	-0.656322	100	98.7	0.946815
ATPsynB	0.556417	75.6	55.3	0.947065
CG3792	0.376342	32.6	13.1	0.955739
ND-19	0.565888	58.1	36.3	0.962673
Mdh2	0.534703	66.3	46	0.995848
CG14431	-0.782012	38.4	60.3	0.998225
Dop1R1	-0.99539	72.1	74.3	1
pHCl-1	-0.851477	43	58.6	1
Cngl	-0.819898	90.7	88.6	1
Pde1c	-0.786539	44.2	60.8	1
CG43778	-0.768631	27.9	49.8	1
B4	-0.764977	47.7	65	1
CG30158	-0.758231	30.2	50.6	1
5-HT2A	-0.752808	22.1	45.6	1
rho	-0.748843	12.8	33.8	1
Galphaq	-0.748451	58.1	75.9	1
Dscam1	-0.744793	39.5	57.4	1
CG32698	-0.741615	32.6	54.9	1
CG3655	-0.723538	30.2	50.6	1
CG2269	-0.72087	100	98.7	1
Ppcs	-0.711642	31.4	50.2	1
fz2	-0.708341	24.4	43.9	1
pyd	-0.698851	15.1	34.6	1
CG30015	-0.695702	20.9	35.9	1
CG6495	-0.694826	52.3	59.1	1
Shawl	-0.691821	25.6	35.4	1
CG2225	-0.68457	38.4	48.5	1
Pif1A	-0.680022	32.6	51.9	1
CG42324	-0.67986	30.2	44.3	1
rgr	-0.674446	10.5	31.2	1
CG33298	-0.671511	36	56.1	1
CG42663	-0.659537	44.2	54	1
Ank	-0.657295	53.5	67.9	1
sn	-0.654406	33.7	47.3	1
Hr38	-0.65283	20.9	21.5	1
ttv	-0.651787	72.1	78.9	1
beat-VI	-0.651233	34.9	55.7	1
tty	-0.647216	59.3	69.6	1
Osi4	-0.646434	0	14.8	1
KCNQ	-0.646432	18.6	37.1	1
CG32532	-0.640719	17.4	40.9	1
Svil	-0.638624	23.3	41.4	1
smal	-0.634921	38.4	54.9	1
sli	-0.633669	33.7	48.5	1
CG14669	-0.633175	50	62.9	1
Rgk2	-0.630585	16.3	33.8	1
mt:ND1	-0.627764	67.4	65.8	1
Rgk3	-0.627043	27.9	49.8	1
unk	-0.62284	41.9	61.2	1
bab2	-0.621154	3.5	20.7	1
CG45781	-0.618881	3.5	15.6	1
Dhc64C	-0.618605	20.9	44.3	1
Grd	-0.610662	7	26.6	1
2mit	-0.603473	29.1	29.1	1
CG17193	-0.601432	17.4	28.3	1
Asator	-0.601288	64	75.9	1
sick	-0.60115	30.2	45.1	1
REPTOR	-0.599191	41.9	59.9	1
scrib	-0.597429	29.1	47.3	1
CG15522	-0.596064	30.2	48.1	1
Trf2	-0.594358	67.4	75.5	1
bma	-0.594127	14	24.9	1
Hipk	-0.592029	79.1	85.2	1
CG43658	-0.589676	25.6	41.4	1
Drl-2	-0.589643	17.4	35.4	1
CG5541	-0.587482	5.8	26.2	1
kirre	-0.586533	60.5	73.4	1
GluRIB	-0.586085	55.8	71.3	1
tnc	-0.585651	10.5	31.2	1
Cdc7	-0.584625	1.2	13.5	1
plum	-0.58172	58.1	70.9	1
Liprin-gamma	-0.580408	77.9	85.7	1
CG43102	-0.578747	39.5	58.2	1
DIP-delta	-0.576363	25.6	48.5	1
unc-13-4A	-0.576001	59.3	61.2	1
chn	-0.575959	70.9	77.2	1
dtn	-0.57478	62.8	76.4	1
robo3	-0.570425	17.4	33.8	1
eys	-0.569693	52.3	68.8	1
Efa6	-0.567511	37.2	47.3	1
CG42346	-0.567368	19.8	43	1
mtd	-0.567336	82.6	86.9	1
Ptp99A	-0.563995	93	94.5	1
CG6959	-0.562113	34.9	51.5	1
Ca-beta	-0.560787	47.7	62	1
CadN	-0.559796	83.7	84.8	1
CG13300	-0.557981	7	26.2	1
mAChR-B	-0.551433	9.3	29.1	1
CG14764	-0.551106	16.3	35.4	1
CG1965	-0.548841	38.4	53.6	1
E(bx)	-0.54824	52.3	62	1
CG42260	-0.547138	82.6	86.5	1
jing	-0.541229	19.8	38.8	1
CG2186	-0.538336	20.9	38	1
Shaw	-0.537124	46.5	61.2	1
Nhe2	-0.535023	22.1	36.7	1
glob1	-0.534056	10.5	27.4	1
mam	-0.53381	58.1	66.7	1
CG8485	-0.530237	67.4	71.7	1
fry	-0.529026	8.1	24.9	1
plx	-0.527681	24.4	36.7	1
beta-Spec	-0.52587	67.4	78.5	1
Fili	-0.524412	15.1	36.7	1
hiw	-0.519631	31.4	48.1	1
CG42268	-0.518652	58.1	73.8	1
CG9650	-0.515178	15.1	19	1
rno	-0.514839	32.6	48.1	1
Cow	-0.514624	46.5	64.1	1
CR45758	-0.513613	19.8	31.2	1
sfl	-0.512968	24.4	41.8	1
rdgC	-0.510677	12.8	27	1
CG33229	-0.510601	60.5	81.4	1
CG43759	-0.510316	38.4	57.4	1
stan	-0.509757	15.1	28.7	1
Hk	-0.507966	87.2	90.3	1
FASN1	-0.503715	24.4	41.8	1
ctrip	-0.502904	41.9	56.5	1
CG14982	-0.501051	23.3	34.6	1
Bruce	-0.500621	25.6	40.5	1
wit	-0.500059	20.9	40.1	1
CG31705	-0.499678	9.3	13.5	1
Magi	-0.498221	1.2	15.2	1
CG30419	-0.497618	17.4	26.2	1
CG45002	-0.496571	52.3	61.2	1
CG3558	-0.494783	9.3	24.5	1
CG15630	-0.488582	7	19	1
Cam	-0.488509	98.8	99.2	1
Rbp9	-0.488338	75.6	84.4	1
CG11505	-0.487027	82.6	83.5	1
poe	-0.484271	16.3	32.5	1
trx	-0.483856	68.6	83.1	1
NPFR	-0.482372	5.8	16.5	1
RhoGAP19D	-0.481596	90.7	90.3	1
cno	-0.480471	25.6	47.3	1
CG12531	-0.479318	67.4	78.1	1
tadr	-0.476295	8.1	24.9	1
Tao	-0.474741	31.4	45.1	1
CG4587	-0.472901	73.3	81.9	1
east	-0.472175	68.6	74.3	1
Dlg5	-0.472146	5.8	20.3	1
CG2841	-0.469902	0	13.9	1
bchs	-0.469223	37.2	50.6	1
pod1	-0.468844	27.9	42.6	1
dpr9	-0.467523	53.5	62.9	1
gprs	-0.467119	45.3	57.4	1
osa	-0.466994	67.4	75.1	1
Hr3	-0.465421	32.6	48.9	1
lid	-0.464414	33.7	48.1	1
RhoGAP1A	-0.464039	10.5	24.9	1
Ac13E	-0.463378	5.8	21.5	1
olf413	-0.462653	64	66.2	1
msps	-0.46206	31.4	48.1	1
CG1646	-0.459775	47.7	56.1	1
par-1	-0.45893	54.7	70.5	1
CG43901	-0.457208	54.7	62.9	1
CG4341	-0.455814	34.9	48.5	1
X11L	-0.454723	31.4	43	1
Hrb98DE	-0.454694	73.3	83.1	1
Kr-h1	-0.454638	16.3	24.9	1
Mef2	-0.454534	62.8	67.1	1
ths	-0.454422	48.8	60.3	1
CG15803	-0.453334	14	27	1
CG15894	-0.45319	31.4	53.2	1
CG31224	-0.452961	36	43.9	1
SK	-0.452048	88.4	91.1	1
H	-0.45008	14	30	1
stau	-0.449666	51.2	55.7	1
Ziz	-0.449282	11.6	25.3	1
CG3078	-0.449129	23.3	40.1	1
stj	-0.447832	60.5	70.5	1
sns	-0.444596	31.4	40.9	1
LpR2	-0.442861	23.3	30	1
shot	-0.441846	55.8	67.9	1
Ufd4	-0.439689	27.9	39.7	1
Past1	-0.439576	30.2	38	1
CG42232	-0.439071	24.4	35	1
CG3409	-0.43875	16.3	25.7	1
GstE11	-0.437545	2.3	13.1	1
Nf1	-0.436876	32.6	48.1	1
Tl	-0.434911	25.6	36.7	1
Gyc88E	-0.433434	10.5	28.3	1
Ranbp16	-0.433152	24.4	33.3	1
upSET	-0.432924	61.6	72.2	1
nej	-0.430251	79.1	76.8	1
CG44422	-0.42947	67.4	76.8	1
XNP	-0.429221	36	48.5	1
CG4080	-0.429145	47.7	55.3	1
CG10948	-0.429102	9.3	22.8	1
hwt	-0.428759	76.7	78.9	1
GluClalpha	-0.428319	74.4	83.5	1
CG43347	-0.428077	53.5	65.8	1
CG14516	-0.427716	8.1	22.4	1
Oatp30B	-0.426578	8.1	21.5	1
mtt	-0.426517	41.9	51.5	1
Dap160	-0.426423	48.8	61.2	1
CG43066	-0.426267	61.6	63.7	1
CG8929	-0.425072	40.7	54.4	1
CG43373	-0.42489	27.9	46.4	1
CG14441	-0.424814	31.4	44.3	1
PsGEF	-0.423518	46.5	57.4	1
drl	-0.421748	11.6	27	1
CG3618	-0.419925	20.9	32.9	1
Stat92E	-0.419848	36	47.7	1
CG9674	-0.419721	65.1	75.9	1
CG4297	-0.419169	19.8	35.4	1
spab	-0.419008	7	17.7	1
Mid1	-0.418881	79.1	81.9	1
Nup358	-0.417165	9.3	23.2	1
Cirl	-0.416478	81.4	88.6	1
CG30122	-0.414005	32.6	33.8	1
IntS6	-0.412449	20.9	28.3	1
CG42700	-0.411934	9.3	22.4	1
rudhira	-0.410939	82.6	86.9	1
drongo	-0.410732	25.6	31.6	1
bab1	-0.410453	0	8	1
Ace	-0.410379	51.2	54.9	1
CG43367	-0.408894	15.1	30	1
Pkc98E	-0.408142	80.2	82.3	1
Prosap	-0.407936	96.5	95.4	1
CG42724	-0.405657	57	64.1	1
Tnpo	-0.405656	41.9	46.8	1
kug	-0.405426	12.8	18.6	1
CG42673	-0.404686	15.1	36.7	1
CG30089	-0.404542	44.2	48.9	1
dom	-0.402926	20.9	29.1	1
CG32683	-0.402511	36	56.1	1
Thd1	-0.402122	66.3	72.2	1
Tango1	-0.401244	14	29.1	1
CG32647	-0.400811	34.9	44.7	1
Gfrl	-0.399917	67.4	67.1	1
Pka-R2	-0.397921	76.7	88.6	1
sdt	-0.397685	90.7	91.1	1
alpha-Spec	-0.397246	61.6	74.7	1
heph	-0.395597	75.6	82.3	1
Fs(2)Ket	-0.395049	59.3	70.9	1
brat	-0.394653	72.1	78.1	1
Pcf11	-0.392909	60.5	67.5	1
PlexA	-0.391776	61.6	73.4	1
Ubc4	-0.391293	18.6	27	1
Nup153	-0.391158	38.4	54.9	1
DIP-theta	-0.391036	9.3	21.1	1
Hers	-0.390693	46.5	60.8	1
CG2865	-0.390156	66.3	65.8	1
CG46301	-0.385853	51.2	59.9	1
unc80	-0.384774	27.9	42.2	1
CG17124	-0.384642	62.8	65.8	1
csw	-0.384477	87.2	86.5	1
NaCP60E	-0.383365	87.2	89	1
bon	-0.383052	25.6	34.6	1
CG30053	-0.382978	0	8	1
lqf	-0.381148	88.4	83.1	1
Liprin-alpha	-0.380707	24.4	35	1
Chd1	-0.3802	27.9	35	1
brk	-0.379838	1.2	12.2	1
CdGAPr	-0.379426	8.1	27.8	1
CG5004	-0.378098	12.8	22.4	1
CG14200	-0.377967	12.8	24.9	1
CG32767	-0.377327	83.7	89.9	1
norpA	-0.377162	77.9	80.2	1
LRP1	-0.376423	27.9	46	1
kuz	-0.373077	80.2	80.6	1
Toll-7	-0.372674	36	50.2	1
CG5098	-0.371347	17.4	26.2	1
GlcAT-P	-0.370492	41.9	49.8	1
LpR1	-0.368424	46.5	54.4	1
Syt1	-0.368321	93	96.6	1
tup	-0.367088	14	32.1	1
smog	-0.365068	61.6	72.6	1
CG7546	-0.364543	24.4	34.2	1
ctp	-0.363819	98.8	98.7	1
Atg17	-0.363613	52.3	65.8	1
VAChT	-0.363573	40.7	55.7	1
Pdk1	-0.363458	39.5	45.6	1
Ddr	-0.362835	29.1	39.7	1
CG8177	-0.361772	57	68.4	1
l(3)psg2	-0.361648	31.4	38.4	1
Nak	-0.361312	23.3	38	1
CR44417	-0.36027	23.3	29.1	1
RyR	-0.360075	18.6	31.2	1
gem	-0.359421	15.1	27.8	1
Ten-a	-0.358407	96.5	97	1
tau	-0.357857	76.7	79.7	1
sno	-0.357485	73.3	79.7	1
CG4829	-0.357265	4.7	13.5	1
CG34394	-0.357196	44.2	52.3	1
Rdh	-0.356677	67.4	77.6	1
CG32369	-0.355875	58.1	66.7	1
gpp	-0.355547	67.4	71.3	1
Pka-C3	-0.355241	16.3	34.6	1
CG12643	-0.355196	2.3	11.8	1
Set1	-0.354049	59.3	64.6	1
CG34355	-0.353834	80.2	85.2	1
nocte	-0.352697	80.2	77.6	1
CG17802	-0.352499	11.6	19	1
Dop2R	-0.352113	84.9	88.2	1
Ire1	-0.351285	15.1	27.4	1
dpr10	-0.350921	22.1	34.6	1
nsl1	-0.350028	33.7	49.4	1
CG32017	-0.348991	96.5	95.8	1
mei-P26	-0.348884	96.5	98.7	1
Gyc89Db	-0.348224	7	18.6	1
CG6767	-0.347595	57	67.9	1
Rbcn-3B	-0.347211	33.7	41.4	1
eIF4G1	-0.346804	64	62.9	1
sxc	-0.346533	52.3	60.3	1
CG42340	-0.3464	38.4	45.1	1
osp	-0.345689	14	20.7	1
Rbcn-3A	-0.344892	30.2	43.9	1
Rac1	-0.344887	47.7	48.5	1
pxb	-0.344871	4.7	11.4	1
Lgr1	-0.344352	0	8.9	1
Gbeta13F	-0.344244	96.5	95.4	1
RpS19a	-0.342907	41.9	51.5	1
Sin3A	-0.341797	68.6	73	1
CAP	-0.341437	3.5	13.5	1
mahe	-0.340913	58.1	62.4	1
CG34126	-0.340112	22.1	36.3	1
CR18275	-0.340067	26.7	30.8	1
Asx	-0.339823	15.1	32.1	1
wge	-0.339247	53.5	62.9	1
hid	-0.338838	7	16.9	1
babo	-0.338251	39.5	46.4	1
CG11030	-0.337527	38.4	44.3	1
Su(z)12	-0.337497	7	16	1
CG6966	-0.336873	40.7	50.2	1
Apf	-0.336817	8.1	11	1
CG13784	-0.335985	64	68.8	1
Reph	-0.335852	82.6	82.7	1
Bsg	-0.335734	93	93.2	1
puf	-0.335673	19.8	33.8	1
Sema1a	-0.334931	83.7	85.2	1
CG44837	-0.334526	52.3	59.9	1
prominin-like	-0.334498	41.9	47.3	1
Mob2	-0.333163	76.7	83.5	1
Lasp	-0.33303	11.6	19	1
Smr	-0.332035	96.5	89	1
CG13055	-0.331649	10.5	19.8	1
Sec31	-0.329855	16.3	27	1
wdb	-0.329678	91.9	92	1
Rab5	-0.329621	69.8	73	1
dco	-0.329426	52.3	52.7	1
CG42404	-0.327877	29.1	36.3	1
nAChRalpha4	-0.327353	58.1	65.8	1
Ssrp	-0.327268	4.7	16.5	1
MFS17	-0.327098	70.9	75.5	1
Sry-beta	-0.326991	15.1	19	1
CG11360	-0.325993	77.9	80.6	1
DIP2	-0.324761	34.9	48.9	1
SCAP	-0.324342	31.4	40.1	1
CG17075	-0.324234	22.1	29.1	1
Sxl	-0.322958	94.2	89.5	1
shn	-0.322195	16.3	24.5	1
CG30463	-0.320919	53.5	66.7	1
PMCA	-0.320669	87.2	89.5	1
Df31	-0.320659	77.9	81.9	1
Ca-alpha1D	-0.319972	68.6	79.7	1
CG11873	-0.319311	72.1	75.5	1
Cul3	-0.319071	18.6	25.3	1
CG11486	-0.318977	93	89	1
SRPK	-0.318837	47.7	56.1	1
CG1358	-0.318798	26.7	37.1	1
PI4KIIIalpha	-0.318531	26.7	37.6	1
CG10631	-0.318221	11.6	22.8	1
gce	-0.315382	70.9	75.1	1
p130CAS	-0.314569	39.5	45.6	1
BRWD3	-0.314346	8.1	17.3	1
cdc14	-0.314022	39.5	56.1	1
CG2519	-0.313001	20.9	40.1	1
su(w[a])	-0.312849	60.5	63.3	1
Lrch	-0.312777	23.3	33.3	1
Madm	-0.312732	11.6	21.1	1
pigs	-0.312105	54.7	60.8	1
JhI-21	-0.311564	15.1	31.2	1
CG5937	-0.31155	20.9	30	1
Gyf	-0.311406	50	54.9	1
CG7518	-0.311292	20.9	33.3	1
Xe7	-0.311019	77.9	79.3	1
NFAT	-0.31067	68.6	75.9	1
wts	-0.310497	36	40.9	1
yrt	-0.310186	46.5	51.1	1
CG10188	-0.310124	11.6	22.4	1
Syn2	-0.310047	51.2	51.1	1
CG13325	-0.309909	1.2	10.1	1
CG33144	-0.309574	17.4	27.4	1
flfl	-0.309017	39.5	41.8	1
side	-0.308736	84.9	86.1	1
Nadsyn	-0.307869	22.1	28.7	1
Actn	-0.307774	14	22.8	1
MESR4	-0.30768	26.7	34.2	1
CG9425	-0.306686	59.3	70.9	1
eRF3	-0.305429	9.3	19.8	1
CG32206	-0.305429	32.6	36.3	1
CR45102	-0.305126	23.3	29.5	1
Kul	-0.304603	16.3	25.7	1
Cp110	-0.304561	59.3	68.4	1
ics	-0.303584	20.9	23.6	1
disp	-0.303459	7	17.3	1
CG31731	-0.303404	3.5	11	1
beat-IIa	-0.303158	67.4	63.7	1
HERC2	-0.302824	24.4	35	1
tweek	-0.302737	27.9	38.4	1
SP2353	-0.302598	37.2	48.1	1
Nos	-0.301534	4.7	18.6	1
Msp300	-0.300999	91.9	86.1	1
SmydA-1	-0.300879	10.5	18.1	1
CG13917	-0.300873	89.5	89.5	1
ebo	-0.300794	3.5	12.7	1
mle	-0.29984	38.4	39.7	1
l(1)G0289	-0.299431	50	48.9	1
CG43867	-0.299119	76.7	78.5	1
CR32733	-0.298825	1.2	9.3	1
toc	-0.298682	44.2	52.3	1
rad	-0.298453	60.5	76.8	1
Dys	-0.297993	40.7	48.9	1
beat-VII	-0.297412	72.1	70.9	1
Spn	-0.296169	91.9	88.6	1
stai	-0.295906	94.2	93.7	1
pcx	-0.295378	12.8	20.7	1
CG10353	-0.295087	15.1	27.8	1
CG10289	-0.295051	39.5	53.2	1
Crtc	-0.295038	64	67.5	1
B52	-0.295005	88.4	87.3	1
Pak	-0.294719	27.9	35	1
dysc	-0.293231	96.5	94.1	1
CG31998	-0.293046	47.7	56.5	1
scaf6	-0.292939	41.9	50.2	1
sol	-0.292494	30.2	42.2	1
DCP2	-0.292423	53.5	60.3	1
MBD-like	-0.291845	25.6	30.4	1
mbc	-0.291455	1.2	12.2	1
CG31475	-0.291154	32.6	42.2	1
tho2	-0.290984	15.1	19	1
CG17684	-0.290731	58.1	63.7	1
Cep97	-0.290146	15.1	27.4	1
NAT1	-0.28892	58.1	70.9	1
CG7029	-0.288914	55.8	59.1	1
DAAM	-0.288412	16.3	26.6	1
18w	-0.288411	7	16	1
garz	-0.288169	14	21.9	1
nonA	-0.286888	60.5	68.4	1
E(Pc)	-0.286837	67.4	66.2	1
sqd	-0.286685	86	85.7	1
l(1)G0196	-0.286554	34.9	39.2	1
Nep3	-0.286448	39.5	48.9	1
puc	-0.285934	27.9	34.6	1
CG3556	-0.285786	64	65.4	1
CG3822	-0.285658	10.5	16	1
CG9932	-0.28561	59.3	66.7	1
CG2747	-0.285362	34.9	49.4	1
CG5721	-0.28518	5.8	16	1
CanA-14F	-0.284673	81.4	85.7	1
beat-IIb	-0.284233	17.4	21.9	1
dnc	-0.283967	100	97.5	1
Nlg3	-0.28357	48.8	62	1
Sec16	-0.283259	24.4	40.9	1
CG4119	-0.282225	7	13.1	1
sr	-0.281946	18.6	15.2	1
InR	-0.281791	65.1	66.7	1
CG15449	-0.281774	9.3	14.8	1
CG42492	-0.28169	86	82.3	1
Gp210	-0.281435	3.5	9.7	1
Spt20	-0.28084	11.6	19.4	1
tral	-0.280474	59.3	66.7	1
sbr	-0.280222	39.5	51.5	1
CG9776	-0.280214	31.4	38	1
onecut	-0.279621	59.3	72.6	1
mt:ATPase6	-0.279367	87.2	83.5	1
CG7083	-0.27889	9.3	14.3	1
ssh	-0.278631	8.1	19.4	1
su(Hw)	-0.278329	8.1	12.7	1
CG18265	-0.277993	50	51.9	1
CG31817	-0.277119	4.7	11.4	1
Vha100-1	-0.27531	74.4	74.7	1
chrb	-0.274724	79.1	84.4	1
CG9896	-0.27425	2.3	4.2	1
CG8398	-0.273493	31.4	41.4	1
CG7466	-0.272087	5.8	14.3	1
Abl	-0.271983	82.6	84.8	1
fbp	-0.271635	3.5	12.2	1
Mkp3	-0.271249	80.2	82.3	1
beat-IIIc	-0.270692	44.2	58.2	1
CG32000	-0.270667	75.6	77.6	1
Hem	-0.270524	4.7	13.1	1
rst	-0.26997	8.1	19.8	1
SP2637	-0.269915	23.3	24.1	1
CG4858	-0.269377	3.5	10.5	1
Myo95E	-0.269328	14	21.9	1
tacc	-0.268838	64	66.7	1
nAChRbeta2	-0.268692	32.6	46	1
CG13579	-0.268106	3.5	11	1
Su(z)2	-0.268022	14	21.1	1
NfI	-0.267916	43	47.7	1
ncm	-0.267736	18.6	24.9	1
DCTN1-p150	-0.266846	12.8	24.5	1
Sos	-0.266472	10.5	19.8	1
PlexB	-0.266417	43	54.4	1
CG10809	-0.266167	19.8	25.7	1
Plp	-0.265718	2.3	11.8	1
dbo	-0.265611	37.2	49.4	1
CG8641	-0.265584	18.6	28.7	1
bif	-0.265142	33.7	42.6	1
Dyrk2	-0.26496	31.4	40.5	1
BicD	-0.264771	55.8	59.1	1
CG32333	-0.263991	27.9	32.9	1
g	-0.263262	27.9	37.6	1
Edem1	-0.262598	3.5	8.4	1
CR42547	-0.262229	3.5	11	1
CG3511	-0.262046	12.8	19.4	1
CR45054	-0.261904	51.2	52.3	1
CG40498	-0.261266	69.8	73.4	1
wrd	-0.260776	72.1	77.6	1
Invadolysin	-0.258792	22.1	32.1	1
Lk6	-0.258504	100	93.7	1
Nmdar1	-0.258411	31.4	35.4	1
CG31690	-0.258366	15.1	24.9	1
CG1142	-0.258119	11.6	19.8	1
Rgl	-0.257676	30.2	49.4	1
psidin	-0.257603	9.3	16.5	1
Eip75B	-0.257457	93	91.1	1
Fur2	-0.257442	26.7	35.4	1
kek1	-0.257268	60.5	71.3	1
CG14024	-0.256834	16.3	26.2	1
Hrs	-0.256554	4.7	11.8	1
Hr39	-0.255345	23.3	30.4	1
CR45558	-0.255261	0	6.3	1
tay	-0.254902	46.5	53.2	1
Moca-cyp	-0.254372	55.8	58.6	1
CG31142	-0.254044	3.5	10.5	1
ZnT63C	-0.253948	16.3	22.4	1
Reck	-0.25382	0	7.6	1
Taf4	-0.25373	44.2	52.3	1
Edc3	-0.253691	38.4	40.5	1
dikar	-0.253491	60.5	59.1	1
CG45050	-0.253358	69.8	76.4	1
Tsp86D	-0.252298	11.6	17.7	1
Golgin245	-0.251268	29.1	38.4	1
CG32176	-0.251145	9.3	16.9	1
CG5348	-0.250946	3.5	8	1
C3G	-0.250811	41.9	50.6	1
Btk29A	-0.250731	24.4	26.2	1
Ankle2	-0.250654	8.1	18.6	1
CG43740	-0.249724	2.3	9.7	1
CG12674	-0.248791	0	5.5	1
RhoGAP71E	-0.248186	75.6	77.2	1
l(1)10Bb	-0.24818	20.9	21.5	1
crim	-0.246926	3.5	7.6	1
CG2926	-0.246024	46.5	46	1
CG14762	-0.245737	36	43.5	1
Hrb27C	-0.245459	96.5	98.3	1
vtd	-0.245439	25.6	30.8	1
eag	-0.245112	80.2	82.3	1
Unr	-0.244257	96.5	94.1	1
Fur1	-0.244148	31.4	42.2	1
Spt6	-0.244147	16.3	25.7	1
Doa	-0.244076	37.2	41.8	1
CG7154	-0.243775	25.6	26.6	1
CG12484	-0.243755	27.9	37.6	1
CG4562	-0.243733	25.6	27.4	1
Pde9	-0.242339	87.2	91.6	1
l(3)72Ab	-0.242176	9.3	14.3	1
CG8677	-0.241467	59.3	65.4	1
CG3209	-0.241426	23.3	26.6	1
rg	-0.240962	96.5	96.6	1
Pdcd4	-0.240809	93	87.3	1
slo	-0.240642	96.5	93.7	1
CR44092	-0.240169	3.5	12.7	1
nonA-l	-0.239407	16.3	22.4	1
ktub	-0.238795	11.6	15.2	1
CG15535	-0.238492	7	14.3	1
Ask1	-0.23824	2.3	9.7	1
lt	-0.238141	15.1	19	1
nrm	-0.237603	29.1	42.6	1
CG8726	-0.237361	66.3	65.4	1
CG14535	-0.23732	22.1	31.6	1
MTA1-like	-0.237163	31.4	30	1
Fas2	-0.23697	70.9	80.2	1
Fsn	-0.236946	19.8	22.8	1
CG43427	-0.23661	38.4	47.3	1
Cp190	-0.236337	25.6	33.3	1
Snap24	-0.235851	19.8	24.9	1
CG1737	-0.235091	20.9	27.4	1
CG44245	-0.234978	11.6	20.7	1
CG4393	-0.234903	20.9	24.5	1
msk	-0.234526	11.6	19.8	1
RhoBTB	-0.234435	29.1	28.3	1
YT521-B	-0.233634	72.1	78.5	1
AnxB11	-0.233263	10.5	25.7	1
ari-1	-0.233255	51.2	51.9	1
Hmt4-20	-0.233225	32.6	42.2	1
Ars2	-0.233213	58.1	61.2	1
eIF4EHP	-0.23299	69.8	69.2	1
Ptpmeg	-0.232884	27.9	30.8	1
CG7065	-0.232823	20.9	26.2	1
CG5447	-0.232569	17.4	16.9	1
Tlk	-0.232281	84.9	84.4	1
bun	-0.232135	89.5	92.8	1
Hexo1	-0.232023	8.1	13.1	1
Moe	-0.231935	57	60.8	1
VGAT	-0.231706	34.9	44.3	1
CHES-1-like	-0.231081	46.5	43	1
CG42238	-0.230802	52.3	53.6	1
CG3638	-0.230259	51.2	53.6	1
Zip48C	-0.229881	2.3	8	1
Dat	-0.229734	24.4	25.7	1
CG42265	-0.229431	39.5	44.3	1
MsR1	-0.229202	11.6	24.1	1
crp	-0.228964	64	63.3	1
RtGEF	-0.228789	7	11.8	1
CG13409	-0.228727	9.3	21.5	1
CG42748	-0.228681	75.6	75.9	1
cwo	-0.227547	23.3	26.2	1
Mi-2	-0.227493	34.9	40.1	1
wds	-0.227292	11.6	12.7	1
Atg5	-0.227283	11.6	13.5	1
Mcr	-0.226576	5.8	10.1	1
Lar	-0.226005	88.4	87.3	1
fne	-0.225664	100	99.6	1
CG5830	-0.225389	57	58.6	1
nAChRalpha7	-0.223785	69.8	71.3	1
CR44074	-0.223472	0	5.5	1
CG33217	-0.222913	17.4	24.1	1
CG10132	-0.222701	31.4	39.7	1
fs(1)h	-0.222652	91.9	91.1	1
CG13375	-0.222619	22.1	30.4	1
PIP5K59B	-0.222102	57	59.9	1
pps	-0.221567	8.1	13.5	1
CG15760	-0.221267	40.7	46.8	1
Elk	-0.220999	18.6	30.8	1
CR46003	-0.220474	0	3.4	1
MRP	-0.220209	9.3	16.5	1
CG31108	-0.21973	14	15.2	1
Lrp4	-0.219726	69.8	81	1
wapl	-0.219671	19.8	24.5	1
ssp6	-0.219235	12.8	22.8	1
CG43324	-0.219224	69.8	69.2	1
lig	-0.219099	34.9	40.9	1
CG3632	-0.218899	12.8	17.3	1
CG14270	-0.218372	12.8	12.7	1
Crag	-0.218006	15.1	20.7	1
CG43850	-0.217777	17.4	23.6	1
CG1532	-0.217374	9.3	15.6	1
SMC3	-0.217168	9.3	14.3	1
CG1647	-0.216776	11.6	14.3	1
dnt	-0.216288	1.2	7.6	1
beat-Ia	-0.216252	25.6	32.1	1
Kdm4B	-0.215763	53.5	57.8	1
mys	-0.215596	22.1	29.1	1
SERCA	-0.215421	23.3	31.2	1
Mhcl	-0.21528	32.6	39.7	1
CR32745	-0.215158	5.8	4.6	1
CG3358	-0.214394	9.3	13.9	1
px	-0.213911	59.3	64.6	1
CG2199	-0.213828	9.3	13.9	1
CG15236	-0.213808	61.6	60.3	1
Camta	-0.213703	19.8	26.2	1
mask	-0.213566	62.8	65.8	1
CG42376	-0.213133	24.4	25.3	1
CG12194	-0.212003	33.7	39.2	1
Ect4	-0.21192	1.2	4.6	1
CG3104	-0.211846	52.3	52.3	1
Rrp47	-0.211664	18.6	19	1
HmgZ	-0.211413	66.3	60.8	1
Sh	-0.211102	95.3	94.9	1
CR41501	-0.210538	0	6.8	1
CG12640	-0.210515	0	5.5	1
CG13408	-0.210291	29.1	45.1	1
CG4360	-0.210023	22.1	27	1
danr	-0.209657	0	3.8	1
Pcl	-0.209507	17.4	21.1	1
Sln	-0.209477	20.9	22.4	1
CR43670	-0.209372	11.6	10.1	1
Itp-r83A	-0.209339	19.8	30	1
PPO2	-0.209329	12.8	20.7	1
CG42258	-0.209328	61.6	65.4	1
Usp1	-0.209283	20.9	29.5	1
Myc	-0.208751	48.8	60.3	1
cnc	-0.208638	40.7	41.8	1
bol	-0.208439	97.7	93.7	1
Adar	-0.208394	48.8	54.9	1
CG15309	-0.208381	16.3	27.8	1
CG14073	-0.208359	43	46	1
SIFaR	-0.208352	4.7	9.7	1
c11.1	-0.208331	4.7	10.5	1
CG8176	-0.208264	26.7	32.1	1
pico	-0.208238	61.6	68.8	1
drk	-0.207858	34.9	41.4	1
CG10713	-0.207855	5.8	11.8	1
Usp16-45	-0.206859	11.6	13.9	1
CG7504	-0.206569	10.5	16.5	1
CG3008	-0.205189	7	10.1	1
drpr	-0.204505	19.8	29.5	1
lawc	-0.204084	51.2	48.5	1
CG17698	-0.20392	65.1	71.7	1
alpha-Man-IIa	-0.203475	7	11.4	1
CG9123	-0.202718	24.4	30	1
Glo1	-0.202254	8.1	11.4	1
CG13907	-0.201936	18.6	22.8	1
Cdc27	-0.201646	22.1	29.1	1
gish	-0.20134	90.7	92.4	1
nAChRalpha6	-0.200927	97.7	95.4	1
Haspin	-0.20028	47.7	53.2	1
Nbr	-0.199919	14	14.8	1
CG42321	-0.199891	36	46.4	1
krz	-0.199629	25.6	32.9	1
Blm	-0.199161	3.5	8	1
Sherpa	-0.199127	17.4	21.1	1
Pabp2	-0.198822	24.4	32.9	1
CG10038	-0.198207	5.8	9.7	1
dsd	-0.19801	43	48.9	1
SF1	-0.197848	18.6	21.5	1
CG6912	-0.197797	9.3	10.5	1
Eaf6	-0.197623	3.5	7.6	1
Arp6	-0.197564	15.1	13.9	1
Arc42	-0.196368	3.5	7.2	1
Rab6	-0.195961	26.7	27.8	1
E2f1	-0.195914	54.7	57	1
CG17343	-0.195745	4.7	11	1
EcR	-0.195734	61.6	64.1	1
jvl	-0.195624	47.7	48.1	1
CG12106	-0.195228	8.1	12.2	1
SMC1	-0.194759	20.9	24.5	1
ena	-0.194464	33.7	38.8	1
dwg	-0.193688	2.3	8	1
Usp10	-0.193686	18.6	25.7	1
ZAP3	-0.193226	37.2	46	1
CG34134	-0.193075	3.5	9.3	1
Spt5	-0.192726	29.1	31.6	1
CG2698	-0.192501	24.4	32.1	1
Lerp	-0.192281	31.4	40.5	1
Ppt1	-0.19202	1.2	5.1	1
coro	-0.191901	9.3	12.7	1
rb	-0.191746	5.8	11	1
CG4266	-0.191621	24.4	25.3	1
CG11319	-0.191538	73.3	75.1	1
HBS1	-0.191404	3.5	8.9	1
CkIalpha	-0.19108	75.6	75.5	1
DIP-epsilon	-0.191031	22.1	40.9	1
SKIP	-0.191012	20.9	24.5	1
alpha-Man-Ia	-0.191011	62.8	70.5	1
CSN3	-0.190929	5.8	9.3	1
CG14696	-0.190841	0	4.6	1
CG43739	-0.190391	70.9	83.5	1
NC2beta	-0.190384	12.8	14.3	1
Start1	-0.190179	16.3	16.9	1
CG17683	-0.189759	47.7	45.1	1
Pkn	-0.189749	18.6	26.2	1
wnd	-0.189304	27.9	31.6	1
CG12541	-0.189287	19.8	26.2	1
CG6006	-0.189278	8.1	16.5	1
gro	-0.189004	64	65.4	1
CG11665	-0.188072	50	50.6	1
CG1657	-0.187978	16.3	24.9	1
Pxn	-0.187948	23.3	33.3	1
CG9391	-0.187234	24.4	25.3	1
mahj	-0.187081	4.7	8.4	1
Eip74EF	-0.186999	23.3	24.9	1
Nipped-A	-0.186983	47.7	55.3	1
CG16972	-0.186461	4.7	8.9	1
Rab8	-0.186389	32.6	37.6	1
Spf45	-0.186327	24.4	24.5	1
Sytbeta	-0.186314	65.1	62.4	1
oxt	-0.186219	10.5	9.7	1
CG31550	-0.186109	26.7	27.4	1
CG4887	-0.186038	38.4	45.6	1
jub	-0.185771	2.3	11.8	1
usp	-0.185228	32.6	34.2	1
Nup205	-0.185156	1.2	6.8	1
Hip1	-0.184515	5.8	13.9	1
fok	-0.184474	30.2	30.8	1
CG10508	-0.184422	34.9	37.6	1
CG18549	-0.183878	12.8	19.8	1
snz	-0.18356	14	25.7	1
corto	-0.183286	84.9	82.7	1
Usp5	-0.183144	4.7	11	1
jet	-0.183079	9.3	10.1	1
emc	-0.183006	75.6	74.7	1
Sptr	-0.182991	9.3	14.3	1
Cda5	-0.182358	10.5	14.8	1
c12.2	-0.182025	1.2	5.9	1
Dmtn	-0.182	20.9	26.2	1
CG43902	-0.181919	16.3	16.9	1
CG15744	-0.181695	2.3	8.9	1
CG17321	-0.181587	43	45.6	1
Glg1	-0.181262	10.5	13.9	1
beat-IIIa	-0.181173	23.3	39.7	1
Ing5	-0.180745	12.8	14.3	1
hppy	-0.180728	38.4	43	1
Ptp69D	-0.180704	9.3	14.3	1
Ucp4A	-0.180539	41.9	47.3	1
Gyc89Da	-0.179885	5.8	18.1	1
CG6422	-0.179853	39.5	41.8	1
Eip71CD	-0.179748	16.3	19.8	1
cora	-0.179653	37.2	39.7	1
Pp2B-14D	-0.1795	60.5	58.2	1
CG2021	-0.179043	9.3	10.5	1
beta4GalNAcTB	-0.178988	7	8.4	1
Dp1	-0.178862	19.8	22.4	1
Tudor-SN	-0.17878	11.6	22.4	1
CG2147	-0.178588	3.5	8.9	1
l(2)k05819	-0.178237	8.1	16	1
MESR3	-0.178169	1.2	5.1	1
CG31678	-0.178003	19.8	26.2	1
tud	-0.177806	30.2	43.9	1
CG15439	-0.177341	0	6.8	1
tfc	-0.177144	0	3.8	1
NK7.1	-0.177097	19.8	27	1
TppII	-0.176754	15.1	18.1	1
NC2alpha	-0.176436	16.3	15.2	1
Atpalpha	-0.176401	97.7	97.5	1
CG42671	-0.176265	37.2	36.7	1
CG32809	-0.176028	81.4	79.7	1
woc	-0.175961	24.4	24.1	1
CG31637	-0.174791	48.8	49.4	1
MED19	-0.174358	29.1	30.4	1
CG31345	-0.174115	23.3	29.5	1
CG17593	-0.174035	19.8	21.1	1
CG9902	-0.174018	3.5	8.4	1
SF2	-0.173908	69.8	74.7	1
ph-d	-0.173506	10.5	16.5	1
Taf1	-0.173311	7	12.7	1
Lim1	-0.172829	0	1.7	1
aPKC	-0.172293	72.1	70.9	1
mRpS34	-0.172133	10.5	11.8	1
CG33095	-0.171969	14	15.2	1
CG31935	-0.171903	2.3	10.1	1
CG2316	-0.171693	40.7	43.9	1
CG13685	-0.171674	53.5	48.9	1
mop	-0.171642	8.1	14.8	1
NKAIN	-0.171575	20.9	30	1
bin3	-0.171563	50	51.5	1
msn	-0.171216	38.4	36.3	1
CG8642	-0.1712	0	4.2	1
CR44989	-0.170545	0	4.2	1
CR45962	-0.170049	1.2	6.3	1
CG1718	-0.169449	12.8	19.4	1
CG34383	-0.169432	58.1	57.8	1
Cyp49a1	-0.169242	1.2	4.2	1
thoc6	-0.16913	4.7	8	1
CG11070	-0.169062	3.5	8.9	1
crok	-0.169009	4.7	8.4	1
Mbs	-0.168292	45.3	48.5	1
CG12404	-0.168246	15.1	15.6	1
CG14805	-0.168243	11.6	14.8	1
Blos2	-0.168221	7	8.4	1
CG1231	-0.167871	7	9.3	1
CG15772	-0.167658	47.7	48.9	1
PEK	-0.167355	4.7	11	1
enc	-0.167125	79.1	75.5	1
RpS14b	-0.167122	57	57.4	1
Sec22	-0.166713	18.6	22.8	1
Dh44-R1	-0.16662	11.6	18.1	1
Gprk1	-0.16642	87.2	87.3	1
CG33639	-0.166405	19.8	21.5	1
unc-104	-0.166083	91.9	89.5	1
CG14234	-0.166046	31.4	38	1
Zn72D	-0.165945	24.4	29.1	1
CG32944	-0.16564	40.7	38	1
Gnf1	-0.164743	17.4	13.9	1
CG10737	-0.164709	18.6	21.9	1
CG33090	-0.164557	26.7	38	1
Tsp97E	-0.164552	77.9	82.7	1
Tsc1	-0.164486	14	14.8	1
CG16833	-0.164112	30.2	34.2	1
Iswi	-0.164083	15.1	18.1	1
Cbl	-0.164022	37.2	40.9	1
Ubc2	-0.163972	31.4	30	1
hyd	-0.163764	10.5	20.7	1
Rab9	-0.163717	1.2	6.3	1
pll	-0.163639	1.2	5.9	1
CycT	-0.163577	41.9	46	1
Non2	-0.163562	36	33.8	1
UbcE2M	-0.163549	30.2	27.4	1
vap	-0.163498	22.1	25.7	1
Cdk12	-0.163118	43	39.7	1
CG42797	-0.162786	12.8	19.8	1
CG9471	-0.162535	9.3	9.3	1
CG2614	-0.162291	1.2	4.2	1
CG6765	-0.162282	29.1	30.8	1
r2d2	-0.162227	11.6	13.5	1
CG6568	-0.162211	7	12.2	1
gry	-0.162101	5.8	8	1
CG10139	-0.161875	24.4	22.8	1
Atac1	-0.161316	2.3	5.9	1
Zcchc7	-0.160999	20.9	25.7	1
CG42747	-0.160643	2.3	4.6	1
Usp47	-0.160361	20.9	21.9	1
ClC-a	-0.1603	0	4.2	1
RpS17	-0.159996	69.8	70.5	1
CG9578	-0.159719	9.3	11	1
CG30054	-0.159601	1.2	5.5	1
CG8281	-0.159267	7	11.8	1
l(2)k09848	-0.159046	1.2	6.8	1
CG32549	-0.158976	19.8	17.3	1
Fmr1	-0.158479	41.9	43.5	1
CG17272	-0.158415	31.4	32.9	1
fdl	-0.158279	16.3	19	1
bip2	-0.158074	82.6	81.9	1
CG11399	-0.157326	4.7	11	1
Gale	-0.15715	10.5	10.5	1
lva	-0.157057	17.4	23.2	1
CG6024	-0.156684	72.1	77.2	1
be	-0.156642	0	4.6	1
Pms2	-0.156611	2.3	5.1	1
l(3)L1231	-0.156285	62.8	68.4	1
Hsc70-3	-0.156179	75.6	62.9	1
S	-0.156152	41.9	37.6	1
CG34370	-0.1558	38.4	37.6	1
CG9067	-0.15569	8.1	12.2	1
Alh	-0.155241	25.6	32.9	1
Roc1a	-0.155162	38.4	40.5	1
wcy	-0.155124	55.8	59.1	1
CG10082	-0.155048	73.3	78.5	1
Srpk79D	-0.154682	25.6	33.3	1
FER	-0.154541	3.5	11.8	1
CG4300	-0.15453	41.9	38	1
Mlp84B	-0.154392	1.2	8.9	1
CG7324	-0.154392	18.6	23.2	1
Hrd3	-0.154389	16.3	19.4	1
CG15160	-0.154383	16.3	16.5	1
Ppox	-0.154182	0	4.6	1
flr	-0.153916	4.7	7.2	1
CG17716	-0.15338	81.4	84	1
CG8301	-0.153018	16.3	21.1	1
CG5521	-0.152991	19.8	24.5	1
CG5026	-0.152915	11.6	24.1	1
Dis3l2	-0.152858	8.1	11	1
CG31815	-0.152723	3.5	7.2	1
Sik2	-0.152317	24.4	21.9	1
CG16974	-0.152137	31.4	34.6	1
larp	-0.152115	68.6	66.2	1
CG11537	-0.15185	36	35.9	1
Girdin	-0.15169	19.8	22.4	1
metro	-0.151526	41.9	42.6	1
RpII33	-0.151369	10.5	11	1
GABA-B-R3	-0.151098	7	9.3	1
dre4	-0.151029	7	13.9	1
RpS14a	-0.150874	67.4	70.9	1
Vps13	-0.150625	11.6	17.7	1
spg	-0.150624	17.4	22.4	1
CG34401	-0.150455	82.6	86.9	1
CG14562	-0.150446	9.3	14.8	1
CG4935	-0.150341	4.7	6.3	1
CG5789	-0.150182	0	3.8	1
cin	-0.15007	11.6	17.3	1
Arfip	-0.149989	25.6	24.5	1
sima	-0.149746	60.5	57.4	1
SA	-0.149638	9.3	11.4	1
Syt12	-0.149397	14	13.1	1
Vmat	-0.14936	3.5	3.8	1
Gem3	-0.149273	2.3	7.2	1
CG17985	-0.149167	9.3	8.4	1
tun	-0.148751	64	57.8	1
CG5292	-0.148414	5.8	9.7	1
chb	-0.147466	31.4	31.2	1
Rab3	-0.147277	79.1	81.4	1
p120ctn	-0.146693	75.6	72.6	1
Ref1	-0.146663	40.7	41.4	1
CG3651	-0.146449	24.4	23.6	1
CG32354	-0.146354	0	1.7	1
CG15270	-0.146313	38.4	37.1	1
CG9368	-0.146286	46.5	45.6	1
Pdxk	-0.146284	18.6	19.8	1
mus205	-0.146097	1.2	4.6	1
Cad87A	-0.146093	15.1	22.8	1
Sema1b	-0.146015	14	16	1
stx	-0.145975	53.5	56.1	1
Upf3	-0.145737	5.8	7.2	1
CG43117	-0.145705	1.2	5.5	1
wap	-0.145445	19.8	26.2	1
arm	-0.145086	68.6	73	1
nonC	-0.144818	9.3	11.8	1
S6kII	-0.144519	23.3	24.5	1
BOD1	-0.144327	9.3	13.5	1
Sgf11	-0.144288	4.7	7.2	1
Trh	-0.144073	2.3	3.4	1
SREBP	-0.143916	26.7	28.7	1
CG6654	-0.143663	1.2	5.1	1
GATAd	-0.143578	29.1	27.8	1
CG6543	-0.143471	4.7	5.9	1
vimar	-0.143191	14	11	1
CG5791	-0.143115	0	3.8	1
CG7857	-0.143077	2.3	5.9	1
Prp31	-0.143039	12.8	12.2	1
CG10576	-0.142994	19.8	19	1
sqz	-0.142901	1.2	4.6	1
CG1129	-0.142517	14	14.3	1
GCC88	-0.142463	14	16.5	1
Nlg2	-0.142425	82.6	76.8	1
CG7971	-0.142285	91.9	89.5	1
CG14995	-0.142201	29.1	29.5	1
CG34114	-0.141897	57	53.6	1
hang	-0.141762	50	58.2	1
CG2247	-0.141451	11.6	17.7	1
Nep1	-0.141378	3.5	3.8	1
Axn	-0.141366	22.1	22.4	1
Sws1	-0.141286	1.2	4.2	1
Bsg25D	-0.141266	30.2	29.1	1
Not3	-0.141247	39.5	46.8	1
Aprt	-0.141091	4.7	8	1
CG4537	-0.141032	3.5	5.1	1
CG34057	-0.14078	1.2	4.2	1
CG8507	-0.140701	9.3	15.2	1
CG4896	-0.140337	37.2	32.9	1
ScpX	-0.140308	5.8	9.7	1
CG12375	-0.140292	17.4	17.3	1
mIF2	-0.139943	4.7	8	1
CkIIbeta	-0.139879	64	69.2	1
Iml1	-0.13978	12.8	13.9	1
Hcf	-0.139599	39.5	46	1
Coprox	-0.139484	7	8	1
CG12177	-0.139311	2.3	5.9	1
hrg	-0.139076	54.7	61.2	1
CG15547	-0.139044	11.6	15.6	1
CG10738	-0.138831	2.3	6.3	1
CG8237	-0.1388	8.1	11.4	1
CG10543	-0.138557	79.1	70.9	1
Exo84	-0.138505	10.5	11.8	1
CG42672	-0.138356	9.3	19.4	1
Not11	-0.138309	15.1	16	1
CG9413	-0.137844	50	37.6	1
Rph	-0.137637	12.8	14.3	1
RanBPM	-0.137607	26.7	27	1
glu	-0.137486	8.1	11.4	1
CG14418	-0.137358	0	2.1	1
CG10383	-0.137338	3.5	9.7	1
CG15099	-0.137334	8.1	14.3	1
FAM21	-0.137224	10.5	12.7	1
CG12024	-0.137219	20.9	21.1	1
otk	-0.137122	4.7	12.7	1
CaMKII	-0.13705	93	97	1
CG12007	-0.13692	10.5	9.7	1
stck	-0.136851	25.6	22.8	1
ewg	-0.136825	38.4	36.3	1
car	-0.13676	25.6	19.4	1
CG11158	-0.136554	1.2	4.2	1
vsg	-0.136479	66.3	62	1
Acsl	-0.136467	33.7	33.3	1
Bdbt	-0.136153	16.3	11.8	1
Cypl	-0.13604	3.5	7.2	1
lin	-0.135994	2.3	6.3	1
Ehbp1	-0.135895	36	42.6	1
Pldn	-0.135833	15.1	16.5	1
Sec3	-0.135797	7	9.3	1
CG9837	-0.135214	7	7.6	1
CG32850	-0.135168	61.6	58.2	1
U26	-0.135016	2.3	7.2	1
Snoo	-0.134961	37.2	34.6	1
Smurf	-0.134894	23.3	27	1
trv	-0.134879	76.7	73	1
Hmr	-0.134837	2.3	6.8	1
CG3919	-0.134772	1.2	4.2	1
jar	-0.134511	20.9	20.3	1
htt	-0.134064	18.6	32.9	1
CR45889	-0.133664	0	3	1
wech	-0.133509	57	63.3	1
CG2260	-0.133502	3.5	7.2	1
CG13663	-0.132906	1.2	5.1	1
CG12173	-0.132829	16.3	14.3	1
CG4839	-0.132807	1.2	4.2	1
CG14715	-0.132675	29.1	33.8	1
Nup98-96	-0.132622	4.7	9.7	1
ct	-0.13248	7	7.6	1
CG15715	-0.132309	23.3	20.7	1
CR44589	-0.13194	1.2	3.4	1
TAF1C-like	-0.131919	1.2	5.5	1
CG13284	-0.131897	10.5	11	1
cry	-0.131796	1.2	7.6	1
CR43425	-0.131586	16.3	22.8	1
Tmc	-0.131091	0	2.5	1
CG2767	-0.130907	2.3	6.3	1
SNF4Agamma	-0.130858	46.5	40.9	1
CG16711	-0.130812	68.6	69.6	1
CG14074	-0.130806	3.5	7.6	1
Usp2	-0.130767	67.4	59.5	1
dome	-0.130644	16.3	19	1
CG8273	-0.130598	24.4	27	1
CG9723	-0.13055	4.7	7.6	1
chinmo	-0.130419	91.9	92	1
CG34377	-0.130401	0	3	1
CG3764	-0.130186	10.5	15.2	1
hts	-0.129984	69.8	67.9	1
Urm1	-0.12998	4.7	6.8	1
IKKepsilon	-0.129935	4.7	8.4	1
CG12945	-0.129708	17.4	20.7	1
Apoltp	-0.129695	4.7	8.9	1
Dek	-0.129623	68.6	61.2	1
Wnk	-0.129301	25.6	28.3	1
CG2321	-0.129158	4.7	6.3	1
Rnp4F	-0.129094	14	15.2	1
CG1074	-0.129037	16.3	16	1
BtbVII	-0.128937	52.3	50.6	1
CG18809	-0.128602	25.6	24.9	1
CG10209	-0.128382	8.1	11	1
Prp8	-0.12832	7	13.1	1
arr	-0.128087	10.5	10.5	1
dop	-0.128075	31.4	31.6	1
CG15390	-0.128064	3.5	5.9	1
CG30183	-0.128045	3.5	5.1	1
pit	-0.128031	11.6	11.8	1
Arpc4	-0.127985	22.1	16.9	1
CG17568	-0.127782	15.1	18.1	1
Rpn13R	-0.127723	2.3	6.3	1
Best1	-0.12765	8.1	8	1
msl-1	-0.127539	16.3	17.7	1
CR44187	-0.127464	0	3	1
4E-T	-0.12735	32.6	34.2	1
RpI1	-0.127158	0	3.4	1
CSN1b	-0.126884	4.7	5.9	1
bur	-0.12678	20.9	22.8	1
CG10512	-0.126767	2.3	5.5	1
ATP7	-0.126593	3.5	7.2	1
CR45409	-0.126532	11.6	11	1
CG12836	-0.126509	0	2.5	1
Rcd5	-0.126496	15.1	18.6	1
CG3711	-0.126479	15.1	20.3	1
Sf3a2	-0.12586	4.7	8.4	1
CG6928	-0.125831	0	2.1	1
CG9004	-0.125781	4.7	8.4	1
Impbeta11	-0.125628	4.7	8.4	1
chm	-0.125567	9.3	13.9	1
CG1648	-0.12544	22.1	30.4	1
Inos	-0.125402	22.1	23.2	1
CG11334	-0.125297	1.2	4.6	1
CG12259	-0.125104	4.7	6.3	1
rhea	-0.124895	24.4	35.9	1
CG6695	-0.124621	5.8	11.4	1
mira	-0.124454	0	3.8	1
dao	-0.1244	26.7	32.9	1
CG6659	-0.124345	8.1	10.1	1
CG5147	-0.123938	1.2	4.2	1
CG11902	-0.123904	2.3	5.1	1
CG18596	-0.123832	4.7	5.5	1
Sara	-0.123695	20.9	24.1	1
temp	-0.123406	12.8	13.5	1
kcc	-0.123316	61.6	68.8	1
CG2611	-0.123289	9.3	8.4	1
CG34231	-0.123182	0	3	1
CG31365	-0.123012	5.8	8.9	1
CG16789	-0.122706	1.2	5.5	1
CG5815	-0.122697	8.1	10.1	1
CG5380	-0.122676	12.8	12.2	1
ubl	-0.122528	14	13.1	1
CR45668	-0.122423	11.6	10.5	1
Mf	-0.12234	0	2.5	1
eIF2Bdelta	-0.122113	14	17.7	1
CG2202	-0.121896	1.2	6.8	1
CG33981	-0.121845	16.3	22.4	1
Atf3	-0.121651	18.6	21.5	1
conu	-0.121598	34.9	34.2	1
CG5339	-0.121521	14	13.9	1
CG17803	-0.121508	16.3	16.9	1
crol	-0.121318	81.4	78.9	1
CG17002	-0.121017	5.8	7.6	1
CG42594	-0.121006	29.1	37.1	1
CG17364	-0.12091	26.7	30.4	1
DCAF12	-0.120672	1.2	5.9	1
Prosalpha4	-0.120651	12.8	13.1	1
HEATR2	-0.12032	0	3.8	1
CG12333	-0.12009	18.6	17.7	1
CG1840	-0.119822	19.8	16.5	1
htk	-0.119792	17.4	23.6	1
PNUTS	-0.119452	83.7	79.7	1
LBR	-0.119363	1.2	5.5	1
hoe1	-0.118931	2.3	2.5	1
PQBP1	-0.118893	2.3	5.1	1
CG44249	-0.118813	0	3.4	1
Rpn5	-0.118807	26.7	29.5	1
Rme-8	-0.118754	7	11.8	1
CR45533	-0.118607	1.2	2.5	1
ApepP	-0.11835	2.3	5.5	1
CG9919	-0.11832	58.1	57.8	1
Sox14	-0.118231	1.2	4.2	1
mael	-0.11802	0	3.8	1
CR44340	-0.117436	0	3.4	1
PIG-X	-0.117329	8.1	9.3	1
squ	-0.1173	0	2.5	1
S6KL	-0.117256	17.4	17.3	1
CG40191	-0.116855	44.2	40.1	1
Ccs	-0.116811	5.8	7.2	1
CG9527	-0.116613	8.1	7.6	1
MBD-R2	-0.116284	5.8	11.8	1
Inx3	-0.116247	0	2.1	1
Smg5	-0.116065	46.5	48.1	1
Ugt	-0.116034	5.8	8	1
Csk	-0.115777	54.7	57.4	1
Rpn1	-0.115545	20.9	20.7	1
Sec15	-0.115532	5.8	7.2	1
jnj	-0.115255	3.5	8.4	1
Nsun2	-0.115233	4.7	5.9	1
CG8079	-0.115148	17.4	22.8	1
CG33230	-0.114963	4.7	6.3	1
CG18081	-0.114857	15.1	14.3	1
nvy	-0.114846	7	6.8	1
Mitf	-0.11469	41.9	37.1	1
CG14749	-0.114684	10.5	12.7	1
EndoA	-0.114487	83.7	82.7	1
Ino80	-0.114398	1.2	4.2	1
dac	-0.114105	61.6	69.2	1
Fbl6	-0.113989	27.9	30.8	1
CG9951	-0.113595	8.1	10.5	1
TyrRS-m	-0.113498	5.8	8	1
mkg-p	-0.113475	9.3	10.1	1
kat-60L1	-0.113362	15.1	16	1
CG14285	-0.113341	1.2	3	1
CG11964	-0.113322	8.1	8	1
CG11168	-0.113294	2.3	3.4	1
CG5110	-0.11293	12.8	15.2	1
CadN2	-0.112738	16.3	17.3	1
S-Lap1	-0.112721	0	3	1
Cbp53E	-0.11262	84.9	88.6	1
Klp64D	-0.112525	24.4	27.8	1
dpy	-0.11248	0	1.3	1
CR44294	-0.112442	0	2.5	1
CG42259	-0.112333	2.3	5.5	1
Gycbeta100B	-0.112076	12.8	15.6	1
DIP-beta	-0.111991	0	1.3	1
Vti1b	-0.111722	20.9	20.3	1
CG6171	-0.111627	23.3	20.7	1
CG33310	-0.111588	3.5	8	1
Mau2	-0.111454	7	5.9	1
Upf1	-0.111449	9.3	11	1
mim	-0.111247	19.8	26.6	1
CG32537	-0.111191	3.5	5.5	1
CG6406	-0.111189	10.5	13.1	1
CG5991	-0.110969	8.1	13.5	1
CR45556	-0.110935	0	2.1	1
dpr1	-0.110893	50	38.8	1
CG7646	-0.110436	90.7	91.1	1
SP1173	-0.110398	1.2	5.1	1
cic	-0.110045	76.7	74.7	1
ave	-0.10995	11.6	14.8	1
drosha	-0.10987	4.7	8	1
CG10103	-0.109856	20.9	16	1
alpha-PheRS	-0.109817	9.3	12.7	1
GluRIA	-0.109815	52.3	65.8	1
glo	-0.109751	79.1	74.7	1
Taf5	-0.109662	8.1	10.1	1
RpLP0-like	-0.10958	1.2	6.3	1
beta4GalT7	-0.109523	2.3	5.9	1
Vps60	-0.10928	17.4	15.2	1
CG30394	-0.10925	5.8	6.8	1
CG11122	-0.109051	59.3	62.9	1
CG10147	-0.109028	7	7.2	1
Pex1	-0.108458	1.2	2.5	1
Cerk	-0.108392	12.8	15.2	1
aru	-0.108253	0	2.5	1
IntS14	-0.107688	3.5	6.8	1
CG11155	-0.107664	90.7	87.3	1
CG18281	-0.107406	2.3	4.6	1
CR45190	-0.107397	0	2.5	1
Ski6	-0.107391	0	3	1
Rcc1	-0.107279	12.8	14.3	1
lili	-0.107109	11.6	10.5	1
CG9044	-0.107042	12.8	16.5	1
Hsp70Ab	-0.10693	5.8	10.1	1
bc10	-0.106764	33.7	34.6	1
ckn	-0.10671	48.8	54	1
CR44816	-0.106692	1.2	5.5	1
CG15186	-0.106569	0	2.5	1
CG7616	-0.106527	4.7	5.5	1
CG4281	-0.106415	14	15.2	1
DCTN2-p50	-0.106317	15.1	14.3	1
Hsp67Ba	-0.105977	43	41.4	1
beat-Vc	-0.105885	14	20.3	1
Mctp	-0.105591	5.8	11.8	1
EGFP-p10	-0.105381	62.8	64.6	1
CG14853	-0.104713	44.2	46.8	1
GC2	-0.104513	0	2.1	1
Rox8	-0.104374	58.1	57.8	1
CG5919	-0.104169	17.4	14.3	1
Cul4	-0.104059	8.1	9.3	1
U4-U6-60K	-0.103909	8.1	10.1	1
raptor	-0.103824	37.2	40.9	1
CG8405	-0.10374	30.2	28.7	1
CR45994	-0.103707	1.2	5.1	1
Bre1	-0.103565	17.4	18.6	1
CG13185	-0.103533	3.5	5.9	1
PR-Set7	-0.103524	19.8	19.8	1
roq	-0.103508	24.4	26.6	1
Pi3K68D	-0.103495	26.7	32.1	1
KLHL18	-0.103384	26.7	20.7	1
Sox102F	-0.10333	43	29.5	1
bbc	-0.103305	39.5	37.1	1
Rs1	-0.10317	8.1	11	1
Pi3K92E	-0.103147	14	17.3	1
CG42327	-0.103038	2.3	5.9	1
CG5062	-0.102985	0	2.1	1
Cand1	-0.102836	4.7	8	1
CG32392	-0.102565	1.2	1.7	1
tutl	-0.102554	76.7	72.6	1
mt:ND3	-0.102433	45.3	45.1	1
CG7970	-0.102371	2.3	3.4	1
CG7708	-0.102077	25.6	22.4	1
Set2	-0.102019	11.6	14.3	1
CG10494	-0.101966	10.5	13.1	1
Ost48	-0.101856	22.1	20.7	1
Ced-12	-0.101772	3.5	5.5	1
Ack-like	-0.101745	30.2	32.1	1
dpr19	-0.101692	59.3	56.5	1
Vps8	-0.101625	4.7	8	1
ZIPIC	-0.101532	2.3	4.6	1
alt	-0.1015	47.7	53.2	1
Dbp80	-0.101451	55.8	54	1
Git	-0.101348	4.7	6.8	1
CG3308	-0.101323	4.7	9.3	1
Chro	-0.101181	30.2	27	1
GluProRS	-0.101141	2.3	4.6	1
CG34232	-0.101128	0	3.4	1
CG31999	-0.10083	1.2	2.5	1
Mekk1	-0.100685	12.8	13.1	1
CG5913	-0.100483	1.2	4.6	1
O-fut2	-0.100312	2.3	7.6	1
CG14812	-0.100185	19.8	22.4	1
CG17209	-0.100085	0	1.7	1
emb	-0.100077	50	51.1	1
Atg16	-0.099684	7	7.2	1
CG43445	-0.0996675	0	2.1	1
CG6903	-0.0995783	10.5	11	1
AP-2alpha	-0.0995579	59.3	60.3	1
snRNP-U1-70K	-0.0994794	41.9	45.1	1
CG18368	-0.0992656	1.2	5.1	1
Tnks	-0.0992576	10.5	11.8	1
CG5890	-0.0992357	41.9	39.2	1
CG33643	-0.0991811	0	3	1
Leash	-0.0991549	12.8	12.7	1
dnr1	-0.0990405	1.2	3.4	1
CG14967	-0.0990291	8.1	9.7	1
CG5151	-0.0989921	61.6	61.6	1
ATPCL	-0.0989599	30.2	31.2	1
CG3817	-0.0988065	3.5	6.8	1
Tim9b	-0.0986443	18.6	21.5	1
CG6330	-0.0986031	27.9	33.3	1
CG7358	-0.0985648	36	35.9	1
CG6745	-0.0984228	0	2.5	1
CG14353	-0.0983954	14	10.5	1
CG1172	-0.0983779	19.8	17.7	1
DhpD	-0.0983639	5.8	6.8	1
CR46036	-0.0982405	0	2.1	1
Cf2	-0.0982301	47.7	48.1	1
klar	-0.0982243	68.6	70	1
Klp31E	-0.0981119	7	7.2	1
Ror	-0.0980749	11.6	13.9	1
angel	-0.0980718	3.5	5.5	1
CG5549	-0.0979873	24.4	30.8	1
Fen1	-0.097907	2.3	4.2	1
rictor	-0.0978159	8.1	12.7	1
ttk	-0.0977573	0	2.1	1
Blimp-1	-0.09757	44.2	43.9	1
Hsp70Ba	-0.0975541	4.7	5.5	1
CG12121	-0.0972782	29.1	24.1	1
CG5087	-0.0972499	10.5	13.9	1
cos	-0.0972484	12.8	16.5	1
Mrtf	-0.0972231	16.3	19.4	1
slmb	-0.0970174	34.9	35	1
Usp15-31	-0.0969163	15.1	18.6	1
CG46315	-0.096762	73.3	73.8	1
CG10384	-0.0967579	43	48.9	1
Cubn	-0.096745	1.2	3.8	1
CG10866	-0.0966487	4.7	7.6	1
CG8202	-0.0965394	3.5	5.9	1
CG10959	-0.0964864	1.2	5.5	1
hdly	-0.0964652	0	2.5	1
CysRS	-0.0963679	4.7	6.8	1
CG14215	-0.0962616	15.1	15.2	1
Slik	-0.0961895	39.5	44.3	1
CG4853	-0.0961756	15.1	19.8	1
CR46095	-0.0961008	0	2.1	1
CG14220	-0.096022	5.8	7.2	1
CG13367	-0.0959715	5.8	9.3	1
CG3631	-0.0959335	10.5	13.9	1
Ir76a	-0.0959033	15.1	16.9	1
CG7650	-0.0958994	2.3	5.5	1
CG12535	-0.0958089	5.8	7.6	1
gb	-0.0958005	8.1	8.9	1
CG5953	-0.0957951	1.2	4.2	1
CR32218	-0.0957104	5.8	8.4	1
CG9684	-0.0956164	2.3	5.5	1
CG2875	-0.0953378	1.2	3	1
CG31921	-0.0953179	0	2.1	1
CG10019	-0.0952632	12.8	16	1
e(y)3	-0.0951712	37.2	35.9	1
ghi	-0.0951518	39.5	29.1	1
Rpn8	-0.0950993	32.6	28.7	1
Miga	-0.0950469	22.1	19.4	1
Patronin	-0.0950232	43	44.3	1
Ncoa6	-0.0948769	61.6	59.9	1
CR43959	-0.0948757	1.2	3.4	1
CG42709	-0.0947427	4.7	7.2	1
CG12947	-0.0946495	0	2.5	1
CR45557	-0.094462	1.2	3.8	1
CG4049	-0.0944187	12.8	16.5	1
PTP-ER	-0.094369	29.1	32.9	1
CstF50	-0.0943446	5.8	7.6	1
Fak	-0.0942773	40.7	44.3	1
CG32547	-0.0942531	0	1.7	1
CG11837	-0.0942211	3.5	5.1	1
Saf-B	-0.0941982	68.6	69.6	1
CG16779	-0.0941208	90.7	86.9	1
FRG1	-0.0940426	14	11.8	1
SmE	-0.0939086	25.6	21.9	1
Tbc1d15-17	-0.0936312	7	8	1
CG12594	-0.0936143	3.5	7.2	1
CG7200	-0.0935756	2.3	3.4	1
JHDM2	-0.0935387	5.8	7.6	1
CG42487	-0.0933278	19.8	17.3	1
Pfrx	-0.0933234	27.9	31.6	1
Golgin84	-0.0933179	15.1	13.9	1
ST6Gal	-0.0932331	8.1	13.9	1
Oseg4	-0.0930778	1.2	3.4	1
NSD	-0.0928082	2.3	2.5	1
CG5728	-0.0927853	2.3	5.1	1
CG17786	-0.092774	2.3	4.6	1
CR45961	-0.0927195	3.5	6.3	1
CG31161	-0.0924376	0	1.7	1
CG15706	-0.0922954	3.5	4.2	1
Panx	-0.0922613	4.7	8	1
snoRNA:Psi28S-3305c	-0.0919509	0	1.7	1
CG10672	-0.0919442	16.3	13.9	1
Tm1	-0.0918804	75.6	73.8	1
Frq1	-0.0918535	94.2	89.5	1
gom	-0.0916649	1.2	5.1	1
CR45673	-0.09147	0	3.8	1
Mtr3	-0.0914531	2.3	5.5	1
row	-0.0914498	22.1	27.4	1
Atg6	-0.0914321	8.1	8.9	1
gogo	-0.0913649	14	25.3	1
LeuRS	-0.0912614	4.7	5.9	1
sl	-0.0912586	2.3	4.6	1
Rip11	-0.0912103	29.1	30.8	1
CG18213	-0.0911381	1.2	2.5	1
kz	-0.0910755	4.7	4.2	1
mib1	-0.0909452	8.1	10.1	1
SmD3	-0.0908916	5.8	6.8	1
kel	-0.0908773	4.7	8.4	1
Brd8	-0.0908729	7	10.1	1
CG3164	-0.0907768	4.7	6.8	1
CG43078	-0.0907697	32.6	37.1	1
CR46322	-0.0907544	2.3	4.6	1
CG10465	-0.0907487	36	33.8	1
eIF4G2	-0.0905677	58.1	54.9	1
CR44396	-0.0904502	0	3.4	1
CG42370	-0.0903998	0	1.7	1
mv	-0.0903428	3.5	7.2	1
CG14322	-0.0901306	11.6	10.5	1
capt	-0.0899124	25.6	25.7	1
Mnt	-0.0898288	73.3	73	1
Tdrd3	-0.0897673	14	13.1	1
Atg9	-0.089727	5.8	7.2	1
CG4611	-0.0895259	0	3.4	1
Rga	-0.0894716	41.9	42.6	1
CG13693	-0.0894411	0	1.7	1
pdgy	-0.0894122	0	3	1
Nrk	-0.0893227	5.8	9.3	1
CG31663	-0.0892483	0	3	1
ERp60	-0.0889709	39.5	36.3	1
CR45683	-0.0889587	1.2	4.2	1
Eph	-0.0889568	73.3	68.4	1
CR44900	-0.088866	0	1.7	1
spict	-0.0888439	5.8	9.3	1
CRAT	-0.0885329	3.5	4.6	1
CG13366	-0.0885203	14	16.5	1
Teh4	-0.0884948	7	13.9	1
Su(Tpl)	-0.0884859	65.1	67.9	1
Obp56a	-0.0884785	0	3	1
Edem2	-0.088395	15.1	15.2	1
CG31950	-0.0883778	5.8	6.3	1
CG2034	-0.0883275	7	6.8	1
CG9186	-0.0882583	8.1	8	1
CG14223	-0.0882055	2.3	3.8	1
I-3	-0.0881391	1.2	2.5	1
CG2004	-0.0879608	1.2	3.4	1
CR45979	-0.0878764	8.1	14.3	1
CR45600	-0.0878413	3.5	5.5	1
CG31922	-0.087778	10.5	9.3	1
trem	-0.0876715	4.7	5.5	1
mtRNApol	-0.0876687	10.5	9.3	1
ens	-0.0874567	64	59.1	1
neur	-0.0874073	3.5	5.1	1
ATPsynCF6L	-0.0871912	0	2.5	1
Eaat2	-0.0869638	58.1	57.4	1
CG8520	-0.0869577	11.6	11.8	1
Tpc1	-0.0869403	11.6	10.1	1
Src64B	-0.0869079	33.7	40.1	1
CG6923	-0.0868907	10.5	11.8	1
CG14966	-0.0868125	0	3	1
IntS2	-0.0867742	1.2	4.6	1
milt	-0.0865838	58.1	52.3	1
CG42365	-0.0865679	4.7	6.3	1
CR45620	-0.0864474	2.3	5.9	1
Fpps	-0.0864232	2.3	3.4	1
Pbp45	-0.0859946	0	2.5	1
CG32982	-0.0859241	23.3	34.2	1
qm	-0.0859179	15.1	16.5	1
CG15385	-0.0857157	15.1	17.3	1
Oseg1	-0.085672	0	2.1	1
Fas1	-0.0854963	86	88.2	1
Irp-1B	-0.0850352	12.8	13.1	1
CR43865	-0.084781	0	1.3	1
RpII15	-0.0847714	9.3	11.4	1
Rbp1-like	-0.0846875	93	94.5	1
alpha4GT1	-0.0845406	25.6	24.5	1
caps	-0.0844944	15.1	18.1	1
Afti	-0.0843637	24.4	29.1	1
Non1	-0.0841754	29.1	27.4	1
SIDL	-0.0841099	4.7	8.4	1
CG45263	-0.0840357	44.2	57.8	1
CG11089	-0.0839997	0	3	1
5-HT7	-0.0839085	33.7	38.8	1
CG12299	-0.0838043	17.4	16.5	1
TfIIFbeta	-0.0837325	7	10.1	1
CycE	-0.083684	0	2.5	1
Hel89B	-0.0835094	14	17.7	1
CG6362	-0.0834936	0	2.5	1
RpL8	-0.0832157	86	85.2	1
CG17359	-0.0830481	8.1	8.9	1
CR44055	-0.0830371	0	3	1
CG5850	-0.0829694	0	3.8	1
mt:ATPase8	-0.0829588	8.1	16	1
CG2104	-0.0827939	0	2.1	1
na	-0.0827798	39.5	41.8	1
Vps50	-0.0827459	10.5	13.5	1
CG11367	-0.0826607	17.4	17.7	1
Mipp2	-0.0826388	0	2.1	1
Bx42	-0.0825993	22.1	24.1	1
CG4622	-0.0825064	11.6	11.4	1
Ice2	-0.0824817	3.5	4.2	1
CG1789	-0.082462	18.6	19.4	1
CR45347	-0.0824055	3.5	3.4	1
CG32104	-0.0822893	3.5	5.9	1
CR44070	-0.0820804	0	3.4	1
Met	-0.082077	47.7	45.1	1
CG31937	-0.0819449	8.1	9.3	1
CG14414	-0.081918	34.9	29.5	1
sals	-0.0817345	0	1.3	1
ush	-0.0817231	0	1.7	1
RhoGAP54D	-0.0815177	2.3	3.8	1
CG44002	-0.0813867	2.3	4.2	1
Top1	-0.0813833	76.7	72.6	1
CG1418	-0.0813661	12.8	13.9	1
RasGAP1	-0.0813453	23.3	26.2	1
Patr-1	-0.0813111	16.3	16.9	1
p53	-0.0813036	2.3	3.8	1
Octbeta3R	-0.0811831	51.2	66.2	1
trn	-0.0810499	9.3	6.8	1
CG3500	-0.0810371	7	9.3	1
CG12163	-0.0810303	31.4	32.1	1
CG4294	-0.0810293	43	48.9	1
CG7376	-0.0809907	1.2	3.4	1
pzg	-0.0809882	19.8	19	1
nito	-0.0809781	12.8	14.3	1
CG3184	-0.0808407	8.1	11	1
CG44569	-0.0807252	0	2.5	1
CR43818	-0.0805966	0	2.5	1
CG42554	-0.0804827	11.6	11.8	1
Fdx1	-0.0804389	10.5	9.3	1
CR45883	-0.0803727	0	2.1	1
CG17904	-0.0802986	11.6	14.8	1
CG12018	-0.0801801	4.7	3.8	1
grau	-0.0801188	5.8	7.2	1
nwk	-0.0800365	75.6	70	1
CG6428	-0.0800177	11.6	9.3	1
Tango14	-0.0799392	15.1	14.8	1
Drak	-0.0799286	58.1	54.4	1
Gmap	-0.0799018	11.6	11.8	1
tow	-0.0798879	74.4	72.2	1
CG14438	-0.0796359	29.1	33.3	1
Cka	-0.0795243	61.6	61.2	1
ey	-0.0794136	1.2	1.3	1
CG4199	-0.0794018	2.3	5.1	1
CG1969	-0.0794018	10.5	8.9	1
Adck	-0.079178	1.2	3.4	1
CG31457	-0.0791167	8.1	7.6	1
CG31249	-0.0789462	9.3	9.7	1
CG10984	-0.0789028	26.7	23.6	1
WDR79	-0.0788885	1.2	3.4	1
tai	-0.0787547	65.1	67.1	1
Tmem18	-0.0785123	9.3	11.8	1
Rhau	-0.0784411	3.5	4.6	1
MP1	-0.0784064	0	3	1
CG8108	-0.0783647	67.4	67.1	1
mio	-0.0782649	3.5	5.1	1
CG33111	-0.0782521	7	9.3	1
CG2023	-0.0780288	1.2	3.8	1
Gip	-0.0777635	2.3	4.2	1
Blos3	-0.0775922	10.5	7.6	1
CG12672	-0.0775906	1.2	3	1
Rpn2	-0.0775171	23.3	23.6	1
CG3281	-0.0774021	3.5	3.4	1
Rab3-GAP	-0.0773298	1.2	3.4	1
RpS5a	-0.077262	60.5	57.4	1
Hmg-2	-0.0772613	5.8	6.8	1
CG42231	-0.0771915	59.3	54.9	1
lectin-46Ca	-0.0771494	0	1.7	1
28SrRNA-Psi:CR45848	-0.0770685	1.2	4.2	1
fs(1)M3	-0.0770619	0	2.5	1
Nup93-2	-0.0770185	4.7	6.8	1
CR45180	-0.0769438	0	1.3	1
Jarid2	-0.0769237	54.7	53.2	1
Sar1	-0.0768531	59.3	54.4	1
CG8460	-0.0767333	12.8	14.3	1
qkr58E-2	-0.0766954	30.2	23.2	1
PH4alphaEFB	-0.0766806	24.4	21.1	1
18SrRNA-Psi:CR41602	-0.0766672	1.2	1.7	1
Rat1	-0.0766645	7	13.1	1
CG14615	-0.0763344	0	1.3	1
Rbp	-0.0763223	74.4	64.6	1
spag4	-0.0763036	0	1.3	1
CG5355	-0.0762873	7	11.8	1
CG1896	-0.076203	9.3	9.3	1
CG10195	-0.0760642	1.2	2.5	1
CG9839	-0.0760197	4.7	6.8	1
CG3386	-0.0759909	8.1	6.3	1
Naa20A	-0.0759403	14	17.7	1
ppk8	-0.0757729	2.3	3.8	1
gny	-0.0757394	4.7	4.6	1
CG32165	-0.0756316	4.7	5.9	1
alph	-0.0754876	57	54.9	1
Odj	-0.0754146	7	10.1	1
Hlc	-0.0753802	9.3	11.4	1
CG10932	-0.0752155	0	1.7	1
CG18787	-0.0750448	8.1	6.3	1
Uch-L5	-0.075012	10.5	10.1	1
cher	-0.0750076	0	2.1	1
CG8372	-0.0749759	25.6	24.9	1
swm	-0.0748188	48.8	49.8	1
AsnRS-m	-0.0745379	5.8	5.1	1
Cbs	-0.0743853	8.1	12.7	1
DUBAI	-0.0742357	24.4	21.9	1
CG18048	-0.074213	9.3	3.8	1
Pmm2	-0.0740109	4.7	6.8	1
CG9485	-0.0739506	0	3.8	1
Arp2	-0.0738916	24.4	28.3	1
GstO3	-0.0738394	0	3.4	1
srl	-0.0737678	7	8.4	1
mus308	-0.0736545	0	3	1
Mical	-0.0736193	23.3	28.7	1
amn	-0.0736022	5.8	5.9	1
LRR	-0.0735125	33.7	32.9	1
CG12877	-0.0734985	20.9	18.6	1
CG10481	-0.0734369	0	1.7	1
ast	-0.0732416	2.3	3.8	1
tos	-0.0731749	0	1.3	1
CG13293	-0.0731533	37.2	36.3	1
mei-9	-0.0729927	3.5	3	1
CR43906	-0.0729636	3.5	6.3	1
CG4239	-0.0729263	7	7.6	1
CG7120	-0.0727877	11.6	15.6	1
RhoGEF2	-0.0727795	8.1	11.8	1
Sirt1	-0.072339	51.2	48.5	1
FoxK	-0.0723055	58.1	54.9	1
CG14502	-0.0722695	1.2	3.4	1
dpr20	-0.072224	20.9	19	1
trr	-0.0722113	3.5	9.7	1
RhoGAP93B	-0.0721606	67.4	65.8	1
CG18528	-0.0721006	1.2	3.4	1
twin	-0.0719982	45.3	45.6	1
CG6984	-0.0719432	1.2	3.4	1
CR46135	-0.0719	1.2	2.1	1
mdlc	-0.071807	0	2.1	1
CG32264	-0.0716876	84.9	87.3	1
Oga	-0.0716644	3.5	3.8	1
CG17646	-0.0715393	24.4	19.8	1
Sf3b1	-0.0714604	7	10.5	1
CR45029	-0.0713297	0	1.3	1
polybromo	-0.0711819	1.2	5.1	1
CG43742	-0.070999	0	1.3	1
Snmp2	-0.0709148	0	2.1	1
Dhc98D	-0.070909	0	2.1	1
CG17982	-0.0707255	4.7	9.3	1
CG43783	-0.07068	9.3	11	1
mt:ND2	-0.0706011	66.3	61.6	1
CR43701	-0.0705811	0	1.7	1
omd	-0.0705762	4.7	7.2	1
Duba	-0.0705059	25.6	28.3	1
CR45471	-0.0704673	0	2.1	1
Hf	-0.0704526	0	1.7	1
CG10435	-0.0704022	8.1	6.8	1
CG4558	-0.0703274	10.5	10.5	1
Ssdp	-0.070271	77.9	82.3	1
Tapdelta	-0.0702455	33.7	31.6	1
Aldh-III	-0.0702195	25.6	24.5	1
Gga	-0.0700328	11.6	11.4	1
CG42362	-0.0700218	12.8	10.1	1
CG12219	-0.069988	4.7	5.1	1
CG18537	-0.0699707	0	1.3	1
koi	-0.0699456	23.3	19.8	1
lbm	-0.0698874	2.3	3.4	1
CG10916	-0.0697702	9.3	9.7	1
CG8089	-0.0697518	0	2.5	1
CG33203	-0.0696959	24.4	31.2	1
CG43343	-0.0696329	9.3	10.5	1
CG32243	-0.0695767	22.1	16	1
Eaf	-0.0695229	20.9	24.9	1
CR44612	-0.0695217	0	1.7	1
pont	-0.0693695	7	9.3	1
CG9003	-0.0693636	47.7	46.4	1
CG8005	-0.0692494	2.3	3.8	1
CG7110	-0.0690536	1.2	3	1
Ero1L	-0.0690436	16.3	15.2	1
l(2)35Bd	-0.0690286	3.5	4.6	1
CG13398	-0.0690182	20.9	17.7	1
RpL15	-0.0690055	79.1	83.1	1
w-cup	-0.0690005	0	1.7	1
CG8036	-0.0689759	4.7	6.3	1
Actbeta	-0.068885	44.2	54	1
CG31643	-0.0687642	2.3	3.8	1
Uba4	-0.0687558	2.3	3.4	1
CG15725	-0.0683306	0	1.7	1
Karybeta3	-0.0683264	26.7	21.9	1
CG8323	-0.0682989	1.2	3.8	1
Sbp2	-0.0682762	12.8	11	1
CG34109	-0.0681571	0	2.1	1
POSH	-0.0680814	3.5	5.9	1
Slmap	-0.0680393	29.1	31.2	1
Spt3	-0.0680038	14	9.7	1
Nnf1a	-0.0679214	4.7	5.5	1
Atg10	-0.0678652	1.2	2.5	1
Nup54	-0.0678141	0	2.1	1
CR43893	-0.0677307	0	1.3	1
CG8034	-0.0676772	0	1.3	1
barr	-0.067351	1.2	3	1
CG42588	-0.0673342	7	9.3	1
Fitm	-0.0673297	8.1	10.5	1
[truncated: 5,100 more rows]

## Sheet: Fig. 2b
Mean green-red ratio
Control	SD
-0.0108	0.4251
0.3158	0.4441
0.341	0.5152
0.3323	0.4503
0.3182	0.5662
0.5674	0.4799
-0.01	0.6419
0.4229	0.74
0.4151	0.601
0.5008	0.565
0.3237	0.4779
0.3698	0.501
0.3543	0.5955
0.4336	0.5685
0.3245	0.6132
0.446	0.5599
0.5311	0.5655
0.5757	0.4243
0.4681	0.5819
0.1994	0.4766
0.379	0.5125
0.4161	0.5797
0.4035	0.5952
0.4725	0.5765
0.1062	0.4241
0.4172	0.3964
0.5043	0.4295
0.5198	0.5747
	0.551
	0.4781
	0.6324
	0.4944
	0.7181
	0.6052
	0.4542
	0.4808

## Sheet: Fig. 2c
Mean yellow-cyan ratio
Control	SD
3.6483	3.8891
3.2864	4.084
2.7357	4.0585
2.7584	3.9381
2.6015	3.5546
2.5313	2.9377
1.8404	0.8601
3.002	7.8277
2.4925	3.9736
2.72	3.4433
2.9753	2.7491
2.1192	5.2043
2.6764	4.8393
2.715	3.7415
4.0145	3.8876
3.7439	3.8968
2.7242	3.8972
2.3803	4.347
2.7906	4.7043
4.2596	4.281
4.6571	4.1271
5.4188	3.9443
5.0187	4.1463
3.4608	4.3344
4.6988	4.0341
3.4981
3.3861
3.2304
3.2278
4.2537
3.2867
3.2721
3.3162
2.9819
3.2342
3.426
3.9111

## Sheet: Fig. 2d
Mean ∆R/R
Before	After
-0.0012	0.0143
0.0092	0.0419
0.0191	0.0534
0.0152	0.0757
0.0251	0.0203
0.0063	0.004
-0.0243	0.0032
0.0095	0.037

## Sheet: Fig. 2e
Mean ∆F/F during light
R23E10 > iATPSnFR	R23E10 > iATPSnFR;CsChrimson
2.4688	-10.0179
4.6748	-1.9976
2.4593	-1.9879
3.8201	-4.7183
-0.8146	-41.8398
0.8537	-18.063
7.6213	-26.1572
-1.0448	-5.4917
-1.8326	-1.5404

## Sheet: Fig. 2f
Sleep per day (h)
R23E10 ∩ VGlut	Ucp4A	R23E10 ∩ VGlut>Ucp4A	Ucp4C	R23E10 ∩ VGlut>Ucp4C
18.5	18.6167	14.4417	14.3667	15.3917
17.5667	16.0667	15.8417	13.475	11.5333
20.0083	19.9	13.25	17.925	9.7667
13.975	16.7917	12.0583	13.9917	17.45
16.125	15.85	13.1667	16.725	9.9583
15.5583	16.5667	10.9	16.3667	13.3583
17.425	14.45	10.7333	14.2	10.0417
22.425	18.2917	11.625	14.0167	14.7667
21	15.675	15.0667	15.5417	18.325
16.875	15.0167	14.1667	15.275	19.8083
18.8167	13.8583	10.4083	16.425	11.925
19.125	15.525	18.3	12.9333	16.9833
19.7833	15.0833	12.05	18.3167	12.5583
17.825	15.2083	15.7083	14.7417	19.9167
18.575	15.6	16.3	17.2417	15.8833
15.775	24	11.2667	13.8333	14
16.0917	17.1917	14.975	18.45	19.7667
17.9	15.475	15.7417	13.3833	17.9167
19.9083	15.8583	18.925	14.2	15.7333
19.5083	17.0583	14.9583	16.6583	14.3417
18.25	19.875	12.1417	20.3917	15.125
17.55	16.5583	11.45	16.825	10.725
18.6917	17.8	14.0417	17.6333	13.625
18.3667	20.0167	11.925	17.2667	14.9333
18.0667	17.2333	11.375	14.8	13.125
22.525	20.8583	14.35	18.725	16.6833
22.0917	20.7	14.1417	19.7917	16.2833
21.5917	19.3167	10.85	15.2	17.9083
17.7083	16.4917	13.0667	17.5167	19.6
21.2167	19.675	14.8833	12.5167	14.9917
20.2333	19.35	13.85	15.8	14.7833
9.4583	14.45	14.4583	15.6667	17.925
15.0083	15.875	12.5083	15.85	13.325
15.6	20.0083	12.3417	19.5	14.5833
15.075	17.7083	16.3583	18.6583	13.275
12.3833	13.3	16.975	16.9917	11.1
13.1333	21.1333	12.8667	17.9083	15.8417
12.9833	14.8667	15.175	17.1333	13.2417
12.8917	18.1167	12.4667	17.7583	10.9583
14.4	15.7917	17.7667	13.25	14.1917
15.075	16.0333	13.2417	14.275	15.975
14.3917	16.4583	15.5917	16.85	17.4083
15.1667	15.8583	13.325	18.5	12
14.8333	14.9333	20.5333	18.0583	19.1417
14	18.1167	10.3667	16.9333	16.375
11.9167	17.075	15.7833	15.5667	13.1583
9.6167	16.375	14.375	17.225	13.7083
12.3667	18.4333	13.3417	17.6167	16.4083
13.325	20.0333	15.9417	13.8	18.4917
12.5	18.2833	16.125	17.275	16.125
10.5667	13.0333	13.8333		18.5667
18.8667	18.375	17.8583		15.9333
13.7917	16.3167	10.425		16.05
16.6	20.7667	18.5833		14.025
11.8917	10.6417	17.575		14.2083
12.2167	21.425	17.7417		20.7917
13.9833	16.2417	16.3833		17.1583
13.4	18.525	19.7333		12.1583
18.3417	14.2583	19.6167		9.9
18.65	19.7333	19.2583		16.475
14.575	18.1417	19.3167		13.8333
11.8167	18.3833	20.875		16.8167
11.6417	19.6917	15.6167		9.9083
19.9333	18.9917	18.5583
15	18.6833	17.525
15.1083	20.475	13.8667
15.2917	14.55	14.5417
17.3167		20.3417
12.475		18.7333
19.9		18.4583
17.9083		16.525
13.4333		15.5917
18.075		12.8583
18.1333
17.6917
13.5
17.6667
10.8917
16.2417
17.6917
11.4667
19.7667
9.6667
15.6167

## Sheet: Fig. 2g
Sleep (min per h)
R23E10 ∩ VGlut (+ retinal)	mito-dR (+ retinal)	R23E10 ∩ VGlut>mito-dR (- retinal)	R23E10 ∩ VGlut>mito-dR (+ retinal)
0.5029	0.3534	0.2759	0.5144
0.6092	0.296	0	0.4425
0.6753	0.1121	0	0.6121
0.408	0.3362	0	0.7098
0.6379	0.796	0.0718	0.6092
0.1609	0.8707	0.5661	0.2098
0.6523	0.6293	0	0.7356
0.1293	0.7644	0.6351	0.3851
0.5833	0.773	0.7328	0.6121
0.2845	0.5144	0.7615	0.3506
0.6782	0.7299	0.1322	0.0115
0.3103	0.4684	0	0.6408
0.4138	0.7155	0.3534	0.7931
0.569	0.2184	0.4971	0.5489
0.4109	0.4684	0.3966	0.7098
0.1724	0.2759	0	0.1983
0.1753	0.5259	0.1897	0.4397
0.0632	0.8736	0.3764	0.1437
0.6724	0	0.2299	0.7069
0.5862	0.2759	0.5603	0
0.3764	0.6667	0.5632	0.2816
0.227	0.1437	0.3707	0.6149
0.1293	0.9109	0.5833	0.681
0.5115	0.6092	0.3103	0.4167
0.0546	0.4971	0.5603	0.681
0.8908	0.4052	0.4914	0.9397
0.9828	0.0115	0.7126	0.2902
0.1638	0.2126	0.1236	0.5259
0.25	0.658	0.8764	0.8592
0.4167	0.5287	0.2471	0.9397
0.2443	0.3908	0.204	0.5747
0.6034	0.0172	0.6322	0.1523
0.592	0.4282	0.5259	0.7356
0.4052	0.4885	0.6954	0.092
0.0431	0	0.0977	0.6178
0	0.273	0	0.546
0.4741	0.5661	0.681	0.7615
0.5489	0.4655	0.1149	0.9856
0.2989	0.5977	0.3132	0.704
0.8046	0.0805	0.6351	0.569
0	0.2874	0	0.8362
0.0489	0.1149	0	0.7816
0.2471	0.3075	0.0603	0.9253
0.5201	0.4741	0.046	0.796
0.1609	0.6609	0.8506	0
0	0.546	0.2672	0.7787
0.0632	0.4511	0.158	0.8506
0.4885	0.2328	0.2874	0.0057
	0	0.4397	0.7098
	0.1925	0	0.5489
	0	0	0.7759
	0	0.0575	0.4224
	0	0.2241	0.4397
	0	0.4425	0
	0	0.3333	0.4943
	0	0.3621	0.5603
	0.1006	0.5	0.2213
	0.0115	0	0.9713
	0	0.6121	0.5546
	0	0.5029	0
	0	0.3879	0.0603
	0.6379	0.9483	0.8391
	0.4943	0.0948	0.5144
	0.0115	0.3218	0.1236
	0.023	0.1063	0.5172
	0.7443	0.6408	0.546
	0.8161	0.3477	0.5
	0.3937		0.5805
	0.4138		0.25
	0.7299		0
	0.2644
	0
	0.0057
	0.9454
	0.1322
	0
	0.8707
	0.4339
	0.1983
	0.4569
	0.5718
	0.8563
	0.1983
	0
	0.046
	0.1006
	0.6868

## Sheet: Fig. 2h
Time after illumination (h)	Time asleep (cumulative %)
	R23E10 ∩ VGlut (+ retinal)
0	0	0	0	0	0	0	0	0	0	0.0057	0.3966	0	0	0	0	0	0	0.0517	0.0057	0	0	0.0632	0.0057	0	0	0.0489	0	0	0	0	0	0	0	0.1609	0	0	0.0172	0	0	0.1207	0	0	0	0.1523	0	0	0	0
1	0.2514	0.3046	0.3376	0.204	0.319	0.0805	0.3261	0.0647	0.2917	0.1451	0.5374	0.1552	0.2069	0.2845	0.2055	0.0862	0.0876	0.0575	0.3391	0.2931	0.1882	0.1451	0.0675	0.2557	0.0273	0.4698	0.4914	0.0819	0.125	0.2083	0.1221	0.3017	0.296	0.283	0.0216	0	0.2457	0.2744	0.1494	0.4626	0	0.0244	0.1236	0.3362	0.0805	0	0.0316	0.2443
2	0.4157	0.4071	0.4253	0.3439	0.4023	0.1475	0.3228	0.1054	0.2969	0.1284	0.3946	0.34	0.273	0.3467	0.2107	0.1437	0.2059	0.0728	0.4626	0.3764	0.4272	0.1782	0.2481	0.3851	0.1743	0.5766	0.5421	0.2423	0.0996	0.4722	0.3151	0.5057	0.3381	0.1887	0.227	0	0.4559	0.4282	0.2548	0.5575	0.0402	0.0565	0.2557	0.4789	0.2213	0.0134	0.0527	0.3123
3	0.4569	0.4634	0.4267	0.3628	0.4152	0.2227	0.3649	0.1602	0.3448	0.1264	0.3326	0.3075	0.2615	0.393	0.2744	0.2414	0.25	0.0761	0.5395	0.4001	0.3822	0.1818	0.3154	0.3822	0.3254	0.6128	0.5819	0.3046	0.1422	0.4346	0.4282	0.6121	0.4231	0.1422	0.3513	0	0.4935	0.5014	0.2608	0.6358	0.0618	0.2198	0.3283	0.6092	0.3542	0.0503	0.092	0.3822
4	0.5109	0.5431	0.4649	0.4195	0.4753	0.2914	0.4466	0.2638	0.4759	0.1161	0.2971	0.3201	0.2805	0.3937	0.3695	0.3707	0.3431	0.123	0.4667	0.4529	0.4339	0.2868	0.3661	0.3822	0.3213	0.6121	0.6155	0.4138	0.1701	0.4828	0.4943	0.6109	0.4885	0.1374	0.3552	0	0.5948	0.5293	0.2437	0.6724	0.0615	0.2351	0.3172	0.6874	0.4167	0.1063	0.0977	0.3925
5	0.5924	0.6193	0.5244	0.5163	0.5627	0.4095	0.4852	0.3654	0.5632	0.2591	0.3252	0.3151	0.2356	0.3721	0.4746	0.4756	0.4358	0.1149	0.3898	0.5441	0.5283	0.4057	0.4219	0.4363	0.3448	0.6058	0.5738	0.3898	0.1489	0.4761	0.4971	0.671	0.5014	0.1552	0.3549	0.0048	0.6106	0.5465	0.2548	0.681	0.0613	0.2692	0.3228	0.6504	0.3817	0.0886	0.1025	0.386
6	0.5657	0.6609	0.5546	0.5382	0.548	0.4938	0.4335	0.3719	0.5616	0.3116	0.2972	0.3321	0.2631	0.3686	0.5082	0.5505	0.4109	0.0998	0.369	0.5969	0.5177	0.4438	0.5	0.4963	0.3264	0.5825	0.5447	0.3867	0.1277	0.4885	0.4922	0.6408	0.452	0.1552	0.3296	0.0041	0.6314	0.4951	0.25	0.6663	0.0575	0.236	0.2796	0.6088	0.3506	0.0759	0.0878	0.3502
7	0.5654	0.6688	0.5176	0.5162	0.5934	0.4662	0.4274	0.4045	0.5546	0.3305	0.2741	0.3071	0.2489	0.3944	0.4447	0.5201	0.3775	0.0977	0.3825	0.5557	0.4813	0.4422	0.4458	0.5119	0.2856	0.5259	0.4795	0.379	0.1692	0.4522	0.4889	0.5927	0.3955	0.1501	0.2931	0.0036	0.6135	0.481	0.2295	0.5869	0.0514	0.2245	0.2489	0.5463	0.3373	0.0665	0.111	0.3434
8	0.5492	0.6213	0.4812	0.4767	0.5932	0.4537	0.4387	0.4215	0.5064	0.3448	0.2583	0.3448	0.2232	0.3771	0.469	0.5022	0.3761	0.1025	0.3547	0.5572	0.4821	0.4448	0.4096	0.5051	0.3381	0.484	0.4397	0.3953	0.1641	0.4419	0.4604	0.5626	0.3633	0.1335	0.3072	0.0032	0.5913	0.4777	0.2053	0.5696	0.0476	0.2114	0.2277	0.5029	0.3094	0.0591	0.136	0.3164
9	0.5253	0.5908	0.4626	0.4882	0.6339	0.4368	0.4397	0.3911	0.4868	0.3391	0.2339	0.3638	0.202	0.4075	0.4264	0.4773	0.3807	0.1138	0.342	0.5351	0.4833	0.4178	0.3994	0.5043	0.3307	0.4532	0.4118	0.3882	0.1572	0.4207	0.4503	0.5261	0.348	0.1282	0.2891	0.0029	0.5687	0.4813	0.1848	0.5448	0.0428	0.2101	0.2129	0.4968	0.2899	0.0532	0.1601	0.3181
10	0.4794	0.5635	0.4303	0.4689	0.5985	0.4028	0.4444	0.4289	0.4705	0.3579	0.2158	0.3346	0.1836	0.395	0.4007	0.4645	0.3655	0.1434	0.3109	0.5773	0.4519	0.3843	0.3916	0.494	0.3916	0.4242	0.4386	0.4036	0.1601	0.4039	0.4692	0.5692	0.3164	0.1257	0.2931	0.0026	0.5737	0.5285	0.2009	0.5481	0.0389	0.2234	0.1957	0.4679	0.297	0.0614	0.158	0.3391
11	0.4579	0.5208	0.3944	0.471	0.6303	0.3879	0.4296	0.4011	0.4497	0.3391	0.1978	0.3082	0.1683	0.3851	0.4037	0.4622	0.353	0.1461	0.2998	0.575	0.4382	0.3527	0.3678	0.4859	0.4423	0.4392	0.4854	0.4339	0.2208	0.4215	0.5134	0.6051	0.3487	0.1346	0.346	0.0024	0.5855	0.5603	0.2486	0.5821	0.0512	0.2799	0.2213	0.4981	0.3556	0.1324	0.2246	0.3867
12	0.4237	0.4812	0.3669	0.4611	0.6063	0.3685	0.4129	0.4001	0.492	0.3289	0.1826	0.2845	0.1567	0.3954	0.395	0.4622	0.3855	0.1406	0.288	0.6048	0.4814	0.3302	0.3486	0.5097	0.4852	0.4823	0.525	0.4775	0.2807	0.466	0.5508	0.6355	0.3988	0.1609	0.3963	0.0603	0.6174	0.5871	0.2995	0.6143	0.1088	0.3353	0.2478	0.5327	0.4052	0.1992	0.2843	0.4271
13	0.3935	0.4468	0.3547	0.4996	0.6344	0.4007	0.4021	0.4429	0.5283	0.3502	0.1726	0.275	0.1455	0.3888	0.3838	0.4417	0.3898	0.1359	0.2997	0.633	0.5185	0.3684	0.3354	0.5447	0.522	0.5193	0.5589	0.5002	0.3321	0.5041	0.5829	0.6615	0.4417	0.1821	0.4394	0.1275	0.6447	0.6008	0.3417	0.6418	0.1449	0.3701	0.2952	0.5493	0.4477	0.25	0.3354	0.468
14	0.3709	0.4713	0.3858	0.5209	0.6466	0.4406	0.4165	0.4801	0.5598	0.3628	0.1782	0.2778	0.142	0.4025	0.3906	0.4404	0.4243	0.1529	0.3019	0.6575	0.5506	0.3841	0.3797	0.5751	0.5538	0.5513	0.5824	0.5172	0.3766	0.5372	0.6006	0.6841	0.4789	0.2138	0.4709	0.1856	0.6684	0.6211	0.3856	0.6657	0.1935	0.4121	0.3408	0.563	0.4845	0.3	0.3797	0.5034
15	0.3885	0.4986	0.4086	0.5508	0.6514	0.452	0.4352	0.5068	0.549	0.3834	0.167	0.2945	0.1593	0.4075	0.405	0.4565	0.4474	0.1607	0.3233	0.6789	0.5787	0.3942	0.4185	0.5898	0.5699	0.5794	0.6085	0.5474	0.3957	0.549	0.614	0.7038	0.5115	0.2466	0.504	0.2365	0.6891	0.6386	0.4052	0.6866	0.2265	0.4366	0.3418	0.5742	0.5167	0.3339	0.3728	0.5345
16	0.4099	0.5056	0.4299	0.5772	0.6692	0.4714	0.4571	0.5272	0.5756	0.3888	0.1599	0.3235	0.1506	0.4167	0.4111	0.4675	0.454	0.1849	0.3322	0.6817	0.5974	0.3884	0.4407	0.598	0.5952	0.5911	0.6315	0.5707	0.426	0.5756	0.6367	0.7213	0.5402	0.2539	0.5331	0.2801	0.7074	0.6599	0.4206	0.705	0.272	0.4623	0.3791	0.5903	0.5451	0.3731	0.3938	0.5563
17	0.4288	0.5077	0.4365	0.5955	0.6774	0.486	0.4705	0.5524	0.587	0.4018	0.151	0.3547	0.1426	0.4045	0.4224	0.4831	0.4484	0.2004	0.337	0.6994	0.6197	0.3828	0.4595	0.5987	0.5998	0.6138	0.652	0.5852	0.4411	0.5886	0.6569	0.7367	0.5608	0.2652	0.5485	0.2645	0.7237	0.6667	0.4478	0.7214	0.2912	0.486	0.4037	0.6017	0.5699	0.3983	0.4275	0.5742
18	0.4359	0.5257	0.4135	0.6092	0.6768	0.5038	0.4763	0.5679	0.5994	0.3881	0.155	0.3421	0.1387	0.394	0.4353	0.4779	0.456	0.2043	0.3551	0.7099	0.6323	0.3851	0.4694	0.6133	0.6208	0.6264	0.6612	0.5957	0.4468	0.6019	0.6653	0.7506	0.5839	0.2783	0.5723	0.2506	0.7382	0.6842	0.4663	0.7361	0.3178	0.513	0.4295	0.6081	0.5697	0.3863	0.4342	0.5959
19	0.4409	0.5389	0.4039	0.6096	0.6698	0.4891	0.4868	0.5809	0.6119	0.4055	0.1945	0.3315	0.1405	0.3984	0.428	0.4858	0.4332	0.2079	0.3392	0.7129	0.6507	0.3826	0.496	0.6211	0.6394	0.6451	0.6737	0.6105	0.4516	0.6168	0.6773	0.7631	0.5991	0.2749	0.5937	0.2381	0.7513	0.6784	0.4826	0.7424	0.3395	0.5374	0.458	0.6138	0.5912	0.3671	0.4125	0.6161
20	0.4579	0.5394	0.3878	0.6132	0.6856	0.4895	0.5077	0.5814	0.6262	0.3923	0.2215	0.344	0.1348	0.4035	0.4421	0.4941	0.4126	0.2043	0.334	0.7054	0.6674	0.3794	0.52	0.6262	0.6331	0.662	0.6892	0.629	0.4717	0.6252	0.6835	0.7744	0.6182	0.277	0.606	0.2267	0.7453	0.685	0.4969	0.7547	0.3265	0.5594	0.4737	0.6189	0.6004	0.3503	0.4053	0.6344
21	0.4489	0.5554	0.4009	0.6202	0.6958	0.5012	0.5171	0.584	0.6334	0.4092	0.2466	0.3477	0.1339	0.4005	0.4675	0.5119	0.4024	0.21	0.3188	0.7011	0.6676	0.3754	0.5334	0.6187	0.6055	0.6677	0.6822	0.6365	0.4741	0.6131	0.6867	0.7763	0.6304	0.2961	0.593	0.2164	0.7454	0.6822	0.4996	0.7607	0.314	0.5726	0.4899	0.608	0.6089	0.3344	0.4116	0.6229
22	0.4529	0.5681	0.3974	0.6302	0.6794	0.4961	0.535	0.6021	0.6307	0.3919	0.2794	0.3739	0.1346	0.415	0.4834	0.5074	0.3866	0.2444	0.3075	0.6739	0.664	0.3766	0.5526	0.6158	0.6062	0.6783	0.6805	0.6423	0.4814	0.6244	0.6809	0.7797	0.6434	0.2832	0.585	0.207	0.7565	0.6713	0.4804	0.7711	0.3238	0.5717	0.4714	0.6016	0.6079	0.3198	0.3989	0.6232
23	0.4448	0.5684	0.3834	0.6273	0.6571	0.4902	0.5327	0.5847	0.6133	0.3756	0.2973	0.3926	0.1342	0.4162	0.4738	0.4874	0.3739	0.2723	0.2987	0.65	0.6442	0.3714	0.553	0.5946	0.6093	0.6719	0.6724	0.6503	0.4709	0.6201	0.6677	0.7869	0.6401	0.2817	0.5808	0.1984	0.7666	0.6555	0.4619	0.7666	0.3103	0.58	0.4771	0.6015	0.611	0.3065	0.3974	0.6166
	mito-dR (+ retinal)
0	0	0.1293	0.0833	0	0	0	0	0	0.1006	0.0029	0	0	0	0	0	0	0	0	0.069	0	0	0	0.0402	0	0	0.6322	0.3764	0	0	0	0	0.2098	0	0	0	0	0	0	0.0259	0	0	0.0632	0.2011	0	0.1092	0	0	0	0
1	0.1767	0.2126	0.0977	0.1681	0.398	0.4353	0.3147	0.3822	0.4368	0.2586	0.3649	0.2342	0.3578	0.1092	0.2342	0.1379	0.2629	0.4368	0.0345	0.1379	0.3333	0.0718	0.4756	0.3046	0.2486	0.5187	0.194	0.1063	0.329	0.2644	0.1954	0.1135	0.2141	0.2443	0	0.1365	0.283	0.2328	0.3118	0.0402	0.1437	0.0891	0.2543	0.2371	0.3851	0.273	0.2256	0.1164	0
2	0.3784	0.4751	0.3333	0.3918	0.4866	0.6236	0.4109	0.5881	0.567	0.5057	0.5766	0.2864	0.5718	0.4061	0.4598	0.4176	0.5086	0.6245	0.1743	0.4253	0.4847	0.137	0.6504	0.5364	0.499	0.4818	0.3381	0.3065	0.5527	0.5096	0.4339	0.2759	0.4167	0.4387	0.0316	0.4243	0.522	0.4885	0.5412	0.1312	0.2797	0.2998	0.5029	0.4215	0.59	0.5153	0.4243	0.3716	0
3	0.4231	0.6063	0.5	0.5438	0.5474	0.6372	0.5582	0.6688	0.643	0.6293	0.6825	0.3714	0.6789	0.5546	0.5611	0.5632	0.6135	0.7184	0.3807	0.569	0.6135	0.3527	0.7378	0.6523	0.6243	0.5891	0.482	0.4799	0.6645	0.607	0.5754	0.4325	0.5625	0.579	0.0697	0.5682	0.6415	0.6164	0.6559	0.2227	0.3154	0.4749	0.4971	0.5661	0.6379	0.6365	0.5682	0.5287	0
4	0.473	0.6851	0.5822	0.6161	0.5632	0.7098	0.6466	0.7351	0.6333	0.7034	0.746	0.4626	0.7431	0.6011	0.6023	0.6506	0.6874	0.7747	0.5046	0.6391	0.6908	0.4201	0.7902	0.6454	0.6994	0.6713	0.5351	0.5661	0.7316	0.6339	0.6603	0.5006	0.6264	0.6632	0.2379	0.6115	0.6787	0.6931	0.7247	0.3184	0.4437	0.5799	0.5845	0.6529	0.6316	0.6557	0.6546	0.5891	0
5	0.477	0.7299	0.6518	0.5556	0.5637	0.6825	0.6461	0.7792	0.6944	0.7529	0.7883	0.5172	0.7859	0.6336	0.5905	0.7088	0.7395	0.7414	0.5872	0.6978	0.7275	0.5168	0.8252	0.6686	0.7495	0.7261	0.6125	0.5886	0.7763	0.6949	0.6988	0.5594	0.6887	0.7193	0.2668	0.6762	0.6705	0.7443	0.7706	0.4004	0.5364	0.6236	0.6537	0.6351	0.6154	0.6619	0.6877	0.6178	0
6	0.4947	0.688	0.7016	0.6051	0.5562	0.6765	0.6552	0.7894	0.7036	0.6975	0.805	0.569	0.7796	0.6166	0.6162	0.7504	0.7767	0.7262	0.6461	0.741	0.741	0.5501	0.8502	0.7159	0.7274	0.7254	0.6371	0.6474	0.7943	0.7053	0.6901	0.5246	0.6938	0.7529	0.3715	0.7098	0.7176	0.7808	0.8034	0.4146	0.5521	0.6773	0.7032	0.6334	0.587	0.697	0.7323	0.6724	0
7	0.519	0.6272	0.7252	0.6545	0.5647	0.6968	0.6983	0.8157	0.7015	0.6473	0.8294	0.556	0.7813	0.6645	0.643	0.7816	0.8046	0.6422	0.6904	0.7733	0.7622	0.5704	0.8578	0.7514	0.7155	0.7234	0.6228	0.6505	0.8057	0.6171	0.7288	0.5704	0.6548	0.7471	0.4501	0.746	0.7529	0.7795	0.8168	0.3994	0.6081	0.6954	0.7008	0.6792	0.5866	0.7349	0.7414	0.7019	0
8	0.516	0.6686	0.7557	0.6274	0.5897	0.6976	0.6782	0.8263	0.7139	0.6095	0.8161	0.6054	0.7142	0.7018	0.6485	0.7634	0.766	0.5939	0.7248	0.7829	0.7886	0.5983	0.8637	0.7791	0.7471	0.7264	0.6456	0.6718	0.8273	0.5891	0.7328	0.5358	0.6596	0.7752	0.4202	0.7743	0.7803	0.804	0.8372	0.3934	0.6517	0.7193	0.7241	0.7149	0.6079	0.7644	0.7701	0.7174	0
9	0.5023	0.7017	0.758	0.6155	0.5917	0.6782	0.7014	0.8437	0.7089	0.6486	0.8345	0.625	0.7253	0.6583	0.5862	0.7353	0.7233	0.6046	0.7523	0.8	0.8098	0.5966	0.8773	0.7684	0.7598	0.7052	0.6672	0.6836	0.8445	0.6129	0.6968	0.5129	0.6937	0.7687	0.4782	0.7879	0.7784	0.8086	0.8534	0.3695	0.675	0.7474	0.7517	0.7434	0.6233	0.7753	0.7592	0.7359	0
10	0.5039	0.7288	0.78	0.5896	0.5987	0.7074	0.7286	0.8216	0.7354	0.6805	0.7631	0.6301	0.7234	0.6387	0.563	0.6685	0.7278	0.6095	0.7748	0.7968	0.8127	0.6019	0.8885	0.7894	0.7816	0.7241	0.6823	0.6936	0.8417	0.5627	0.7244	0.5232	0.6549	0.7401	0.5256	0.791	0.7806	0.8119	0.8668	0.3501	0.7045	0.7623	0.7537	0.6946	0.6168	0.7871	0.7811	0.7505	0
11	0.5034	0.7057	0.7756	0.5761	0.6051	0.7131	0.7023	0.7981	0.7483	0.6521	0.7687	0.6128	0.7019	0.6463	0.5551	0.6906	0.7232	0.6142	0.7323	0.8056	0.7917	0.6185	0.887	0.807	0.7167	0.7469	0.6935	0.6988	0.8549	0.5189	0.7474	0.5208	0.6499	0.7316	0.5309	0.7931	0.7596	0.8168	0.8705	0.3523	0.7292	0.7747	0.7416	0.6743	0.6104	0.8048	0.7802	0.7634	0
12	0.4783	0.681	0.7462	0.5396	0.5902	0.7325	0.7093	0.7438	0.729	0.6176	0.7796	0.5986	0.6881	0.6735	0.5283	0.6724	0.6976	0.6211	0.7305	0.7714	0.7498	0.6351	0.8488	0.7573	0.7155	0.7407	0.7047	0.679	0.8592	0.5168	0.7668	0.5106	0.6508	0.7053	0.567	0.7997	0.7781	0.8084	0.8733	0.3384	0.7093	0.7851	0.7297	0.683	0.5942	0.7653	0.7823	0.7695	0
13	0.4458	0.7038	0.7073	0.5154	0.5505	0.717	0.6817	0.7042	0.7297	0.5794	0.7886	0.5792	0.6646	0.6412	0.5006	0.6667	0.7011	0.5932	0.7245	0.7163	0.7167	0.6412	0.7935	0.7336	0.6814	0.7342	0.7106	0.6825	0.8046	0.4959	0.7771	0.4949	0.6379	0.6773	0.5468	0.7849	0.7523	0.7921	0.8824	0.3268	0.6665	0.7933	0.7137	0.6466	0.5837	0.7623	0.7906	0.7438	0
14	0.417	0.7079	0.6672	0.4847	0.5149	0.7008	0.668	0.6701	0.691	0.5408	0.7852	0.5881	0.6498	0.6368	0.4695	0.6674	0.6822	0.5536	0.7088	0.6914	0.669	0.6416	0.7852	0.6944	0.6939	0.7121	0.6678	0.6416	0.7577	0.4628	0.7573	0.4649	0.6036	0.6439	0.5284	0.7326	0.7492	0.754	0.8605	0.305	0.6571	0.7931	0.692	0.6142	0.577	0.7195	0.7456	0.7	0
15	0.3978	0.6835	0.6446	0.4544	0.4837	0.6958	0.6306	0.6295	0.6846	0.5172	0.7888	0.5848	0.6509	0.6167	0.4402	0.6257	0.6543	0.5259	0.676	0.66	0.6449	0.6379	0.7701	0.6591	0.6525	0.6974	0.6261	0.6015	0.7209	0.4339	0.7099	0.4499	0.5717	0.6112	0.5291	0.6868	0.7188	0.7507	0.8242	0.2875	0.6379	0.7566	0.6778	0.5858	0.5535	0.6776	0.7306	0.7188	0
16	0.3769	0.6476	0.617	0.4277	0.4552	0.7047	0.6067	0.5942	0.6445	0.4873	0.773	0.5783	0.6222	0.6019	0.4167	0.6099	0.6285	0.4975	0.658	0.6212	0.607	0.6318	0.7581	0.6204	0.6684	0.6912	0.5894	0.5674	0.6941	0.4084	0.6908	0.4234	0.5428	0.5752	0.498	0.6491	0.6863	0.7079	0.8115	0.2754	0.619	0.7383	0.6611	0.5575	0.5387	0.6513	0.7465	0.7128	0
17	0.36	0.6132	0.587	0.4055	0.4334	0.6662	0.5801	0.5611	0.6212	0.4602	0.7382	0.5845	0.5916	0.5837	0.3935	0.5897	0.6215	0.4698	0.6448	0.5891	0.5733	0.6149	0.716	0.5963	0.6499	0.6675	0.5575	0.5359	0.6579	0.3857	0.6729	0.3999	0.5126	0.5433	0.4703	0.613	0.6587	0.6882	0.7874	0.2612	0.6049	0.7205	0.647	0.5359	0.5552	0.6194	0.7133	0.6732	0
18	0.341	0.5936	0.5682	0.3842	0.4106	0.6393	0.5516	0.5324	0.6411	0.436	0.6993	0.5647	0.5655	0.5788	0.3728	0.5737	0.603	0.4451	0.6189	0.5582	0.5437	0.5826	0.7198	0.5673	0.6177	0.667	0.5281	0.5094	0.6293	0.3654	0.6453	0.3789	0.4896	0.5147	0.4456	0.585	0.6299	0.6747	0.768	0.2539	0.574	0.6921	0.6304	0.5148	0.5549	0.5871	0.6757	0.6378	0
19	0.3263	0.5639	0.5398	0.382	0.3914	0.6237	0.5313	0.5114	0.6221	0.4142	0.6865	0.556	0.5427	0.5572	0.3542	0.5491	0.5734	0.4395	0.6221	0.5434	0.5264	0.5688	0.7042	0.5471	0.5987	0.6614	0.5134	0.4917	0.5991	0.3471	0.6213	0.3599	0.4783	0.4889	0.4234	0.5557	0.6024	0.6493	0.7486	0.2651	0.5547	0.6796	0.6182	0.4891	0.5448	0.5629	0.6497	0.6135	0
20	0.3108	0.539	0.5212	0.366	0.3741	0.6093	0.513	0.4951	0.6003	0.3945	0.6559	0.5569	0.5201	0.549	0.3439	0.532	0.5541	0.4342	0.6169	0.5259	0.5097	0.5505	0.6706	0.5255	0.5748	0.6535	0.4952	0.4761	0.5803	0.3306	0.5974	0.3428	0.4574	0.4657	0.4033	0.5293	0.5759	0.6186	0.7308	0.2582	0.5359	0.6632	0.607	0.4687	0.5276	0.5361	0.6304	0.5843	0
21	0.2966	0.5317	0.5052	0.367	0.3585	0.5938	0.4901	0.4726	0.5943	0.3766	0.6352	0.5509	0.498	0.5359	0.3327	0.5121	0.54	0.4274	0.6211	0.5142	0.4912	0.5278	0.6616	0.503	0.5671	0.6532	0.4804	0.471	0.5636	0.3174	0.5925	0.3272	0.4421	0.4445	0.3849	0.5052	0.5503	0.5961	0.7082	0.248	0.5167	0.6377	0.5853	0.4517	0.5125	0.5153	0.605	0.5577	0
22	0.2837	0.515	0.4876	0.3632	0.3634	0.5791	0.4713	0.452	0.6043	0.3752	0.6142	0.543	0.4809	0.5145	0.3183	0.496	0.5247	0.4135	0.6207	0.5025	0.4721	0.5075	0.6572	0.4833	0.5527	0.6468	0.4595	0.4539	0.5446	0.3036	0.5823	0.313	0.425	0.4344	0.3682	0.4833	0.5295	0.5798	0.686	0.2443	0.4951	0.6183	0.5682	0.435	0.5035	0.4934	0.5811	0.5347	0
23	0.2719	0.496	0.4783	0.3499	0.3745	0.5659	0.4516	0.4417	0.6015	0.3596	0.5945	0.5358	0.4719	0.4951	0.3051	0.4778	0.5125	0.4033	0.6236	0.4816	0.4551	0.4941	0.6533	0.4688	0.5332	0.6245	0.4404	0.4351	0.5236	0.2909	0.5692	0.2999	0.4218	0.4163	0.3528	0.4631	0.5091	0.5624	0.6752	0.2364	0.4745	0.5933	0.5529	0.4188	0.4899	0.4771	0.5631	0.5128	0
	R23E10 ∩ VGlut>mito-dR (- retinal)
0	0	0	0	0	0	0	0	0	0.0489	0	0	0	0	0	0	0	0	0	0	0	0	0	0	0	0	0	0.0057	0	0	0	0	0	0	0.0259	0	0	0	0	0	0	0	0	0	0	0	0	0	0	0
1	0.1379	0	0	0	0.0359	0.283	0	0.3175	0.3908	0.3807	0.0661	0	0.1767	0.2486	0.1983	0	0.0948	0.1882	0.1149	0.2802	0.2816	0.1853	0.2917	0.1552	0.2802	0.2457	0.3592	0.0618	0.4382	0.1236	0.102	0.3161	0.2629	0.3606	0.0489	0	0.3405	0.0575	0.1566	0.3175	0	0	0.0302	0.023	0.4253	0.1336	0.079	0.1437	0.2198
2	0.2596	0.045	0	0.001	0.227	0.3716	0	0.2787	0.4895	0.4521	0.3333	0	0.2653	0.2998	0.2165	0.0038	0.0632	0.136	0.1791	0.3487	0.5211	0.1312	0.4492	0.4071	0.3525	0.2835	0.4042	0.1216	0.6255	0.4157	0.3276	0.5441	0.3851	0.3573	0.1063	0.0833	0.5603	0.3228	0.4234	0.545	0.1916	0	0.2672	0.319	0.6169	0.1648	0.0891	0.2586	0.2931
3	0.3003	0.1451	0	0.0007	0.2766	0.4662	0	0.2148	0.5474	0.3807	0.3592	0.0359	0.2019	0.3391	0.2241	0.0029	0.0869	0.2083	0.2493	0.3434	0.5065	0.0984	0.3477	0.4109	0.4806	0.3836	0.5022	0.3412	0.5991	0.4009	0.3089	0.658	0.4792	0.4231	0.2845	0.1466	0.6703	0.4921	0.5675	0.5453	0.3937	0	0.3966	0.4418	0.7126	0.3513	0.2759	0.444	0.3247
4	0.3833	0.2592	0	0.0638	0.2437	0.5006	0.0678	0.1718	0.55	0.4236	0.4126	0.1328	0.1684	0.3615	0.3138	0.0563	0.1874	0.2632	0.2489	0.4161	0.5466	0.0787	0.3586	0.3391	0.5845	0.5069	0.4862	0.4552	0.6793	0.327	0.4471	0.7264	0.5724	0.4983	0.246	0.1908	0.7362	0.4489	0.6316	0.4937	0.4971	0.0092	0.4787	0.4569	0.7563	0.481	0.4207	0.5552	0.4385
5	0.4861	0.3827	0.0254	0.1389	0.3118	0.5838	0.1973	0.2265	0.6073	0.4928	0.5105	0.1274	0.1466	0.4272	0.4282	0.1638	0.2261	0.239	0.3309	0.4215	0.6221	0.0656	0.2989	0.3937	0.636	0.5891	0.5517	0.546	0.6724	0.3573	0.5393	0.7596	0.6437	0.5704	0.2457	0.2026	0.7213	0.386	0.5263	0.4904	0.5809	0.0077	0.4516	0.4765	0.7122	0.5675	0.5172	0.6293	0.4248
6	0.5595	0.4709	0.0218	0.2467	0.3239	0.6433	0.1691	0.2504	0.6273	0.4992	0.5805	0.1806	0.1256	0.47	0.5099	0.2032	0.3366	0.3387	0.321	0.4265	0.6761	0.0562	0.2775	0.4101	0.688	0.6478	0.5435	0.6108	0.7192	0.3674	0.6043	0.7705	0.67	0.5784	0.2315	0.2094	0.626	0.3879	0.5353	0.5107	0.6408	0.0431	0.4433	0.5513	0.658	0.5936	0.5271	0.6823	0.4787
7	0.6146	0.537	0.019	0.2159	0.2834	0.6448	0.1713	0.2191	0.6142	0.4407	0.6149	0.2579	0.1099	0.514	0.5226	0.1807	0.4195	0.3649	0.3157	0.472	0.7166	0.0528	0.2906	0.4838	0.7159	0.6807	0.5402	0.6595	0.718	0.3333	0.5503	0.7504	0.6756	0.5977	0.2065	0.2985	0.5938	0.4454	0.5352	0.4792	0.6404	0.0621	0.4508	0.5499	0.643	0.5797	0.5277	0.6591	0.504
8	0.6574	0.5128	0.0169	0.2123	0.2739	0.5801	0.198	0.2021	0.5645	0.3934	0.5466	0.3404	0.1405	0.5648	0.5492	0.2321	0.4148	0.3774	0.289	0.5208	0.7015	0.0469	0.266	0.5073	0.7171	0.6909	0.5042	0.6421	0.6845	0.2966	0.6003	0.667	0.6705	0.6424	0.1989	0.3764	0.6389	0.4531	0.5868	0.4693	0.6402	0.0619	0.4559	0.5562	0.614	0.576	0.5485	0.697	0.5591
9	0.6917	0.4816	0.0563	0.2006	0.2575	0.5221	0.1851	0.1819	0.5848	0.4276	0.492	0.3871	0.1264	0.5586	0.592	0.2152	0.3767	0.4307	0.2672	0.5687	0.6471	0.0422	0.2394	0.5566	0.6968	0.7218	0.4603	0.6454	0.6983	0.2897	0.5948	0.6615	0.6336	0.6693	0.1822	0.4138	0.675	0.4322	0.5991	0.4652	0.6299	0.0603	0.4739	0.6006	0.6296	0.6052	0.5937	0.7037	0.6032
10	0.7197	0.4378	0.069	0.1878	0.2414	0.4747	0.1805	0.168	0.5684	0.4201	0.4472	0.3589	0.1149	0.5078	0.5583	0.2129	0.3425	0.4122	0.273	0.5543	0.6317	0.0384	0.2341	0.5611	0.7189	0.7471	0.4632	0.6776	0.7252	0.3137	0.6317	0.6923	0.6573	0.6236	0.1766	0.3762	0.6964	0.4545	0.5447	0.4768	0.5726	0.0549	0.4308	0.6369	0.6549	0.6411	0.6306	0.7307	0.6392
11	0.6652	0.4071	0.0632	0.1877	0.3046	0.4382	0.1851	0.154	0.5508	0.4057	0.41	0.3628	0.1054	0.4674	0.5714	0.2002	0.3139	0.3779	0.2799	0.5872	0.6451	0.0352	0.239	0.5239	0.715	0.7682	0.4253	0.7045	0.7411	0.3281	0.6624	0.7179	0.6784	0.653	0.1655	0.3455	0.7217	0.427	0.512	0.5204	0.5407	0.0551	0.3949	0.6128	0.6837	0.6011	0.6442	0.7273	0.6197
12	0.6645	0.3784	0.0705	0.174	0.2969	0.4061	0.1771	0.1724	0.538	0.3879	0.3784	0.3355	0.0973	0.4315	0.5287	0.1965	0.2975	0.3638	0.2608	0.5875	0.6165	0.0334	0.2301	0.4836	0.737	0.786	0.4231	0.723	0.7611	0.3046	0.6324	0.7396	0.7031	0.6788	0.1556	0.3234	0.7297	0.3963	0.506	0.5573	0.523	0.0544	0.3656	0.5917	0.708	0.567	0.6395	0.71	0.6311
13	0.6254	0.3522	0.078	0.1798	0.2789	0.3771	0.1702	0.1652	0.5187	0.3602	0.3604	0.3136	0.0911	0.4007	0.5066	0.1831	0.2791	0.3393	0.2535	0.5462	0.6061	0.0328	0.2461	0.4514	0.7557	0.7736	0.4298	0.6714	0.7461	0.2828	0.595	0.7582	0.6778	0.6443	0.1498	0.3003	0.678	0.3785	0.4717	0.5363	0.4856	0.0505	0.3417	0.6209	0.7075	0.5587	0.5938	0.7241	0.6045
14	0.6088	0.3287	0.0801	0.1757	0.2655	0.3519	0.1588	0.1542	0.4872	0.3362	0.3492	0.2967	0.0856	0.378	0.4958	0.1716	0.2605	0.3172	0.2366	0.5511	0.6272	0.0307	0.2489	0.4734	0.7368	0.7726	0.4213	0.6266	0.7494	0.2648	0.5554	0.7318	0.6326	0.6102	0.1414	0.2805	0.6935	0.3554	0.4402	0.5352	0.4542	0.0471	0.3239	0.5946	0.6839	0.5333	0.5588	0.7096	0.5667
15	0.5959	0.3091	0.0769	0.1737	0.2489	0.3364	0.1489	0.1478	0.4921	0.3172	0.3301	0.2953	0.0803	0.3569	0.4948	0.1609	0.2443	0.2983	0.2482	0.5291	0.5891	0.0287	0.234	0.4705	0.6907	0.7707	0.4073	0.5893	0.7405	0.259	0.5207	0.6861	0.5981		0.1325	0.2629	0.6791	0.3346	0.4127	0.5226	0.4276	0.0442	0.3037	0.5785	0.6778	0.5054	0.5278	0.7049	0.5887
16	0.5637	0.3218	0.0732	0.1635	0.2361	0.3166	0.1445	0.1396	0.4946	0.3051	0.3349	0.2792	0.0756	0.3403	0.4674	0.1515	0.2299	0.2808	0.247	0.5008	0.5624	0.0365	0.2203	0.4429	0.6516	0.7316	0.396	0.5546	0.7035	0.2454	0.49	0.6599	0.5663		0.1275	0.2475	0.6621	0.3161	0.3884	0.4919	0.403	0.0416	0.2858	0.5478	0.6379	0.4772	0.5079	0.6755	0.5622
17	0.5329	0.3108	0.0691	0.1544	0.2232	0.2998	0.1365	0.1319	0.4962	0.2882	0.3163	0.2637	0.0714	0.3423	0.4433	0.1437	0.2171	0.2652	0.2423	0.473	0.5311	0.0345	0.208	0.4197	0.6252	0.6909	0.3847	0.5238	0.674	0.2318	0.4628	0.6232	0.5348		0.1204	0.2337	0.6568	0.2992	0.3669	0.4646	0.3817	0.0393	0.27	0.5289	0.6031	0.4507	0.4852	0.66	0.5366
18	0.5064	0.2966	0.0655	0.155	0.2114	0.2934	0.1305	0.1249	0.5138	0.2886	0.2996	0.2539	0.0676	0.3259	0.4214	0.1544	0.2057	0.2512	0.2718	0.449	0.5032	0.0327	0.1971	0.3979	0.5941	0.6546	0.3655	0.4962	0.6597	0.2196	0.4384	0.6151	0.507		0.114	0.2214	0.6313	0.2843	0.3475	0.4483	0.3745	0.0423	0.2557	0.5197	0.588	0.427	0.4596	0.6252	0.5322
19	0.4897	0.2938	0.0622	0.1473	0.2009	0.2816	0.124	0.1187	0.4902	0.2819	0.2851	0.2467	0.0642	0.3122	0.4282	0.1467	0.1954	0.2386	0.3082	0.4266	0.4782	0.031	0.1872	0.3805	0.5644	0.625	0.3478	0.4714	0.644	0.2086	0.4175	0.5848	0.4832		0.1098	0.2103	0.6125	0.281	0.3302	0.4364	0.3557	0.0437	0.243	0.4937	0.5718	0.4057	0.4366	0.5945	0.5085
20	0.4663	0.2994	0.0765	0.1442	0.1913	0.2767	0.1181	0.113	0.4934	0.3161	0.2815	0.2349	0.0612	0.2973	0.415	0.1408	0.1925	0.2273	0.3369	0.4079	0.4648	0.0296	0.1783	0.3671	0.5382	0.5952	0.3313	0.4528	0.6237	0.1987	0.3979	0.5635	0.4602		0.1045	0.2003	0.5932	0.2694	0.3144	0.4354	0.3388	0.0416	0.2314	0.4707	0.5532	0.3864	0.4175	0.5662	0.4873
21	0.4548	0.2877	0.073	0.1426	0.1826	0.2795	0.1287	0.1079	0.5165	0.3295	0.3131	0.2453	0.0584	0.2838	0.4035	0.1358	0.1838	0.217	0.3525	0.3894	0.4656	0.0349	0.1702	0.3504	0.5138	0.5682	0.3162	0.4322	0.601	0.1897	0.3798	0.5379	0.4393		0.0998	0.1912	0.5695	0.2734	0.3002	0.4262	0.3234	0.0397	0.2209	0.4493	0.5408	0.3689	0.3985	0.5447	0.4651
22	0.4493	0.2752	0.073	0.1489	0.1753	0.2934	0.1243	0.1107	0.522	0.3587	0.3117	0.2781	0.0845	0.2715	0.3932	0.1302	0.1768	0.2075	0.3807	0.3724	0.4814	0.0334	0.1628	0.3478	0.4915	0.5435	0.3025	0.4134	0.595	0.1814	0.3633	0.5145	0.4202		0.0961	0.1829	0.5447	0.2619	0.2871	0.408	0.3093	0.038	0.2114	0.4298	0.5172	0.3528	0.3812	0.5297	0.4449
23	0.4307	0.2638	0.0705	0.1438	0.168	0.287	0.1193	0.1061	0.5254	0.3751	0.33	0.2744	0.108	0.2699	0.3768	0.1248	0.1701	0.1989	0.3955	0.3728	0.4635	0.032	0.1574	0.3461	0.471	0.5227	0.2899	0.3962	0.592	0.1739	0.3482	0.4931	0.4027		0.0921	0.1753	0.5265	0.2544	0.2751	0.391	0.2965	0.0364	0.2026	0.4128	0.4957	0.3381	0.3653	0.5077	0.4264
	R23E10 ∩ VGlut>mito-dR (+ retinal)
0	0	0	0	0	0.0805	0	0.0029	0	0	0	0	0	0	0	0	0	0	0	0	0	0	0	0	0	0	0	0	0	0	0	0	0	0	0	0	0	0	0	0	0	0	0	0	0	0	0	0	0	0
1	0.2572	0.2213	0.306	0.3549	0.3448	0.1049	0.3693	0.1925	0.306	0.1753	0.0057	0.3204	0.3966	0.2744	0.3549	0.0991	0.2198	0.0718	0.3534	0	0.1408	0.3075	0.3405	0.2083	0.3405	0.4698	0.1451	0.2629	0.4296	0.4698	0.2874	0.0761	0.3678	0.046	0.3089	0.273	0.3807	0.4928	0.352	0.2845	0.4181	0.3908	0.4626	0.398	0	0.3894	0.4253	0.0029	0.3549
2	0.4454	0.3688	0.5374	0.5077	0.5632	0.3343	0.5498	0.3027	0.4023	0.4502	0.0661	0.5105	0.5421	0.454	0.4052	0.3994	0.3506	0.1791	0.4387	0.1303	0.0996	0.5383	0.523	0.4703	0.5019	0.6466	0.4301	0.3017	0.6197	0.6466	0.5249	0.3544	0.5785	0.3602	0.5393	0.4607	0.4224	0.6619	0.568	0.4387	0.6121	0.5939	0.6418	0.5987	0.0134	0.5929	0.5699	0.0948	0.5699
3	0.4461	0.3822	0.5553	0.5072	0.551	0.2866	0.5244	0.3319	0.4066	0.4921	0.0568	0.4899	0.5409	0.4777	0.3628	0.4152	0.3908	0.1351	0.4339	0.1932	0.1106	0.5158	0.4971	0.5374	0.6264	0.7349	0.5726	0.4404	0.7148	0.7349	0.6437	0.4935	0.6839	0.5201	0.6545	0.5517	0.4691	0.7464	0.676	0.579	0.7091	0.625	0.7313	0.699	0.0316	0.6545	0.6774	0.2385	0.6774
4	0.4954	0.4448	0.6443	0.5534	0.5874	0.2914	0.5075	0.3874	0.4586	0.3966	0.073	0.5293	0.6023	0.5351	0.4293	0.4764	0.4092	0.2149	0.4787	0.2661	0.0885	0.5868	0.4644	0.5707	0.7011	0.7879	0.658	0.5523	0.7718	0.7253	0.708	0.5649	0.7471	0.6161	0.6839	0.6414	0.4598	0.7971	0.7408	0.5523	0.7672	0.6546	0.75	0.6483	0.0253	0.7236	0.7299	0.3908	0.742
5	0.5795	0.5374	0.7035	0.6279	0.6561	0.2572	0.5436	0.4895	0.5489	0.4962	0.0675	0.6078	0.6686	0.5647	0.4928	0.5637	0.5077	0.3161	0.5656	0.3884	0.1796	0.6557	0.5536	0.5761	0.751	0.784	0.715	0.6269	0.8099	0.7534	0.7069	0.5752	0.7893	0.6729	0.7069	0.6719	0.4794	0.8099	0.784	0.5934	0.806	0.6729	0.7739	0.5742	0.0239	0.7696	0.7615	0.4521	0.785
6	0.6396	0.5788	0.7459	0.681	0.7053	0.2291	0.6088	0.5447	0.5878	0.5681	0.0616	0.6638	0.7147	0.5624	0.539	0.626	0.5107	0.3711	0.6018	0.4758	0.2377	0.7048	0.6174	0.571	0.7865	0.7044	0.7557	0.6675	0.837	0.7167	0.6166	0.5821	0.7775	0.5998	0.736	0.7188	0.4922	0.837	0.8149	0.5599	0.8337	0.6909	0.7853	0.5747	0.0205	0.8025	0.7828	0.5304	0.8157
7	0.6523	0.6315	0.7777	0.6803	0.7313	0.2004	0.5938	0.5905	0.5761	0.574	0.0539	0.6875	0.7385	0.4921	0.5855	0.6728	0.4537	0.4063	0.6096	0.5413	0.2094	0.7238	0.6537	0.5708	0.7888	0.6164	0.7863	0.7091	0.8574	0.6879	0.6476	0.6279	0.8053	0.5384	0.769	0.7342	0.4767	0.8574	0.838	0.5219	0.8545	0.7141	0.7866	0.6096	0.018	0.7755	0.81	0.5183	0.8387
8	0.6801	0.6724	0.8024	0.7158	0.7545	0.1858	0.5603	0.5958	0.5227	0.5405	0.0495	0.6424	0.7267	0.4428	0.6028	0.7091	0.4064	0.3723	0.6529	0.5635	0.1884	0.7075	0.6086	0.5364	0.8123	0.5603	0.81	0.7414	0.8723	0.614	0.6868	0.636	0.8269	0.5166	0.7947	0.7538	0.4923	0.8467	0.856	0.4735	0.8707	0.7139	0.8103	0.6363	0.016	0.7577	0.8129	0.5718	0.8566
9	0.6937	0.6644	0.8103	0.7443	0.7756	0.1713	0.525	0.567	0.473	0.5233	0.0445	0.6325	0.754	0.3986	0.6425	0.7253	0.4037	0.3353	0.644	0.6072	0.1767	0.6578	0.5891	0.5147	0.8118	0.5885	0.829	0.7575	0.7914	0.6394	0.6672	0.6451	0.8443	0.4851	0.8063	0.7546	0.5158	0.8621	0.8595	0.4569	0.8836	0.7247	0.8124	0.6161	0.0144	0.742	0.8198	0.6147	0.871
10	0.6844	0.6797	0.8276	0.7142	0.7145	0.1661	0.4929	0.5185	0.4308	0.5018	0.046	0.6236	0.7403	0.3623	0.6588	0.7503	0.402	0.3109	0.5854	0.6181	0.1607	0.6115	0.5418	0.523	0.8289	0.6259	0.8446	0.7795		0.6377	0.6176	0.6774	0.8503	0.4444	0.7858	0.761	0.5086	0.8746	0.8532	0.4464	0.8399	0.7163	0.8177	0.5901	0.0131	0.7586	0.8281	0.6416	0.8827
11	0.6748	0.6892	0.8044	0.6966	0.683	0.1573	0.4547	0.5278	0.4006	0.483	0.0421	0.6145	0.7074	0.3329	0.6767	0.7193	0.3877	0.2981	0.5556	0.6109	0.1473	0.6087	0.4974	0.5302	0.8314	0.642	0.8501	0.7905		0.6571	0.5793	0.6679	0.8539	0.4255	0.772	0.7735	0.4943	0.8523	0.8566	0.4406	0.8532	0.7263	0.818	0.5704	0.0352	0.761	0.8321	0.6442	0.881
12	0.6768	0.6399	0.7953	0.7038	0.6795	0.1452	0.4253	0.4978	0.3773	0.4825	0.0389	0.634	0.6729	0.3073	0.6556	0.664	0.3702	0.2752	0.5807	0.5639	0.1375	0.5698	0.4668	0.5199	0.8176	0.6538	0.8548	0.7997		0.6355	0.5347	0.6837	0.8411	0.4001	0.7896	0.763	0.4781	0.8216	0.7938	0.4394	0.8576	0.7197	0.8064	0.5944	0.0531	0.7427	0.8331	0.6706	0.8901
13	0.6734	0.6427	0.7629	0.7077	0.679	0.1634	0.3949	0.4688	0.358	0.4553	0.0367	0.6145	0.6351	0.2853	0.6277	0.6556	0.345	0.256	0.5564	0.5283	0.1279	0.5597	0.4337	0.5092	0.8239	0.6669	0.8651	0.7724		0.6494	0.5062	0.6708	0.8456	0.3779	0.7578	0.7133	0.4507	0.7742	0.7658	0.4795	0.8034	0.6983	0.7689	0.5764	0.0644	0.6897	0.8329	0.6293	0.898
14	0.6609	0.6195	0.7397	0.6966	0.6818	0.1552	0.381	0.4531	0.3341	0.4429	0.0343	0.6148	0.6245	0.2663	0.5858	0.6119	0.322	0.2389	0.5234	0.541	0.1193	0.5498	0.4071	0.5023	0.7849	0.6718	0.8435	0.7209		0.6239	0.4724	0.6261	0.841	0.3663	0.7073	0.6868	0.4374	0.7582	0.7148	0.5142	0.7634	0.6517	0.7383	0.5538	0.0615	0.6613	0.8441	0.6391	0.863
15	0.6311	0.6194	0.7089	0.7155	0.6471	0.1473	0.3658	0.4423	0.3134	0.4156	0.0321	0.5921	0.5898	0.2496	0.5492	0.5765	0.3019	0.224	0.4907	0.5165	0.1119	0.5205	0.384	0.4946	0.7622	0.6453	0.836	0.6758		0.5916	0.4436	0.5869	0.7884	0.3434	0.6631	0.6611	0.4161	0.7261	0.681	0.5066	0.7171	0.6173	0.6972	0.5242	0.0618	0.6202	0.8132	0.6078	0.8091
16	0.6205	0.6034	0.6839	0.7211	0.6117	0.1481	0.346	0.4168	0.295	0.4065	0.0303	0.5614	0.5972	0.235	0.521	0.5443	0.2841	0.2111	0.4618	0.4861	0.1053	0.4915	0.3614	0.4841	0.7762	0.6084	0.8075	0.6361		0.5781	0.4175	0.5524	0.7574	0.3256	0.6278	0.6324	0.3925	0.6834	0.6553	0.498	0.6799	0.581	0.6628	0.5025	0.0617	0.5837	0.7737	0.5779	0.7661
17	0.607	0.5699	0.6475	0.7316	0.5876	0.1402	0.3319	0.3937	0.2786	0.3894	0.0286	0.5302	0.5728	0.2219	0.4925	0.5161	0.2684	0.1994	0.4361	0.4591	0.1004	0.4724	0.3426	0.4705	0.7519	0.584	0.7845	0.605		0.546	0.3943	0.5217	0.7444	0.308	0.5929	0.6175	0.3752	0.66	0.6189	0.5034	0.6421	0.5487	0.6502	0.4808	0.068	0.5512	0.7478	0.5832	0.7315
18	0.5864	0.5399	0.6221	0.7107	0.5656	0.1328	0.3531	0.373	0.2639	0.3899	0.0271	0.5165	0.5495	0.2102	0.4698	0.4894	0.2542	0.1909	0.4135	0.4567	0.0951	0.4555	0.3246	0.4519	0.737	0.5718	0.7619	0.5786		0.5237	0.3736	0.4962	0.7349	0.2917	0.5617	0.5856	0.3571	0.6467	0.596	0.4973	0.6149	0.5213	0.6295	0.4587	0.0734	0.5222	0.7113	0.5915	0.7219
19	0.5813	0.5157	0.5978	0.6955	0.545	0.1328	0.3576	0.3572	0.2507	0.3964	0.0266	0.5115	0.5305	0.1997	0.4489	0.4649	0.2415	0.1884	0.3928	0.4388	0.0904	0.4422	0.3098	0.4422	0.7006	0.5815	0.7239	0.5497		0.5095	0.3631	0.4714	0.7128	0.2855	0.5336	0.5592	0.3399	0.6154	0.5668	0.4912	0.5865	0.4953	0.5989	0.4425	0.075	0.4963	0.6757	0.5807	0.6899
20	0.5754	0.4914	0.6032	0.6627	0.519	0.1264	0.3733	0.3439	0.24	0.3981	0.0253	0.5004	0.5497	0.1902	0.4384	0.4428	0.23	0.1836	0.3741	0.4189	0.0873	0.4406	0.3295	0.4282	0.6736	0.5617	0.6894	0.5235		0.486	0.3458	0.4502	0.6838	0.2869	0.5082	0.5326	0.3257	0.5996	0.5398	0.4922	0.5602	0.4718	0.5703	0.4335	0.0777	0.4726	0.647	0.562	0.6801
21	0.5795	0.469	0.585	0.6614	0.4954	0.1221	0.3973	0.3288	0.2471	0.3988	0.0272	0.4984	0.5554	0.1816	0.4295	0.4227	0.2226	0.1953	0.3579	0.3998	0.1138	0.462	0.36	0.4148	0.6556	0.5564	0.6599	0.4997		0.4639	0.3336	0.4297	0.6641	0.2752	0.4851	0.5089	0.3143	0.5741	0.5153	0.4801	0.5347	0.4504	0.5444	0.433	0.0767	0.4511	0.6242	0.5555	0.6801
22	0.5692	0.4489	0.5603	0.6695	0.4846	0.1168	0.4137	0.3198	0.2799	0.4235	0.039	0.5157	0.5409	0.1737	0.4164	0.4057	0.236	0.2054	0.3423	0.3824	0.1523	0.4854	0.3878	0.3991	0.6479	0.5718	0.6513	0.478		0.4439	0.3252	0.411	0.6469	0.2632	0.464	0.4911	0.3083	0.5494	0.5109	0.4738	0.5115	0.4312	0.5211	0.4227	0.077	0.4315	0.5971	0.5355	0.6759
23	0.5591	0.4343	0.5625	0.6642	0.4644	0.1197	0.4258	0.3245	0.2733	0.4294	0.0603	0.5323	0.5457	0.1664	0.4098	0.3901	0.2642	0.2064	0.3369	0.3665	0.184	0.5032	0.4053	0.3859	0.623	0.556	0.6293	0.4581		0.4254	0.3117	0.3939	0.6256	0.2523	0.4447	0.4866	0.3042	0.5284	0.4905	0.4631	0.5045	0.4132	0.5	0.4108	0.076	0.4136	0.5722	0.5274	0.6492
[truncated: 38 more columns]

## Sheet: Fig. 3b
Number of mitochondria								Volume (μm^3)								Sphericity								Branch length (μm)
Rested	SD	Recovery	Rested + AOX	SD + AOX	Rested + TrpA1	SD + TrpA1		Rested	SD	Recovery	Rested + AOX	SD + AOX	Rested + TrpA1	SD + TrpA1		Rested	SD	Recovery	Rested + AOX	SD + AOX	Rested + TrpA1	SD + TrpA1		Rested	SD	Recovery	Rested + AOX	SD + AOX	Rested + TrpA1	SD + TrpA1
528	666	517	190	677	519	659		0.45	0.311	0.452	0.162	0.283	0.168	0.326		0.142	0.348	0.178	0.452	0.392	0.452	0.221		5.76	1.731	4.111	0.558	0.875	0.946	3.106
220	592	629	91	200	1073	455		0.36	0.32	0.392	0.427	0.239	0.212	0.297		0.278	0.285	0.089	0.206	0.302	0.38	0.249		2.462	2.035	7.696	3.54	2.036	1.086	2.701
342	1035	525	632	588	563	501		0.358	0.324	0.321	0.287	0.312	0.291	0.261		0.258	0.323	0.22	0.321	0.352	0.183	0.28		2.606	1.811	2.998	1.33	1.477	4.626	2.01
1056	677	924	416	661	456	803		0.454	0.307	0.389	0.268	0.414	0.239	0.304		0.112	0.297	0.276	0.331	0.171	0.273	0.289		7.443	1.962	2.31	1.432	4.661	1.964	2.228
196	604	768	352	581	714	314		0.376	0.305	0.389	0.303	0.446	0.253	0.25		0.31	0.276	0.229	0.279	0.199	0.258	0.285		2.03	1.898	2.807	2.096	3.839	2.449	1.905
493	875	537	681	484	90	956		0.269	0.307	0.347	0.276	0.216	0.174	0.233		0.369	0.36	0.293	0.42	0.429	0.315	0.386		1.523	1.573	2.111	0.797	1.003	1.467	1.17
781	556	601	447	746	221	676		0.368	0.304	0.459	0.289	0.382	0.208	0.199		0.313	0.361	0.197	0.409	0.243	0.325	0.436		1.742	1.79	3.839	0.849	2.645	1.31	0.762
572	930	659	821	774	295	252		0.468	0.344	0.43	0.227	0.361	0.207	0.229		0.106	0.343	0.31	0.44	0.351	0.353	0.314		7.354	1.638	2.027	0.96	1.63	1.503	1.759
318	808	776	692	622	711	348		0.45	0.369	0.362	0.25	0.216	0.255	0.244		0.295	0.245	0.117	0.436	0.469	0.341	0.362		2.634	2.586	6.265	0.956	0.769	1.341	1.586
515	643	728	708	537	994	617		0.313	0.33	0.637	0.344	0.218	0.279	0.2		0.278	0.32	0.072	0.289	0.465	0.31	0.404		2.213	2.077	9.918	2.078	0.927	1.72	1.044
862	655	729	681	578	750	652		0.39	0.224	0.318	0.367	0.26	0.196	0.267		0.324	0.463	0.305	0.263	0.363	0.405	0.379		1.777	0.843	2.014	2.431	1.428	1.213	1.411
376	539	447	520	829	952	221		0.266	0.29	0.382	0.6	0.34	0.271	0.178		0.344	0.319	0.248	0.132	0.337	0.393	0.461		1.452	1.715	2.647	5.862	1.714	1.069	0.823
96	822	708	619	680	573	423		0.21	0.301	0.397	0.37	0.369	0.23	0.325		0.412	0.312	0.233	0.249	0.2	0.367	0.279		0.867	1.875	3.288	2.672	3.561	1.274	2.337
642	482	650	620	879	515	1055		0.498	0.187	0.529	0.256	0.344	0.338	0.267		0.1	0.536	0.18	0.38	0.116	0.208	0.349		7.481	0.452	4.878	1.304	6.7	3.399	1.219
844	653	672	581	644	587	969		0.435	0.276	0.467	0.24	0.254	0.178	0.271		0.267	0.34	0.19	0.428	0.417	0.502	0.331		2.59	1.72	3.904	0.854	0.914	0.64	1.673
358	424	759	665	955	235	957		0.282	0.297	0.445	0.284	0.292	0.203	0.248		0.389	0.296	0.205	0.351	0.374	0.365	0.431		1.361	1.964	3.693	1.279	1.204	1.23	0.968
536	589	807	545	232	935	1098		0.338	0.337	0.441	0.322	0.219	0.191	0.271		0.32	0.266	0.093	0.305	0.281	0.455	0.389		1.89	2.481	7.435	1.899	1.932	0.816	1.079
402	494	635			610	711		0.235	0.192	0.326			0.25	0.275		0.438	0.522	0.126			0.375	0.246		0.973	0.486	6.141			1.539	2.802
661	817	732						0.382	0.273	0.478						0.284	0.415	0.173						2.468	1.066	4.268
517	864	702						0.255	0.396	0.402						0.288	0.247	0.072						2.035	2.833	9.533
495	324	261						0.264	0.326	0.347						0.368	0.254	0.244						1.467	2.647	2.817
509	766	491						0.422	0.364	0.371						0.255	0.247	0.246						3.041	2.63	3.061
443	955	672						0.339	0.279	0.313						0.318	0.379	0.33						2.214	1.222	1.32
697	730	442						0.411	0.348	0.452						0.262	0.27	0.207						2.708	2.468	3.519
424	788	383						0.253	0.316	0.403						0.11	0.284	0.28						6.663	2.192	2.63
251	530	562						0.219	0.372	0.304						0.188	0.249	0.322						3.755	2.532	1.786
714	593	953						0.372	0.351	0.343						0.282	0.304	0.347						2.367	2.231	1.243
	423	538							0.306	0.475							0.303	0.213							1.912	3.268
	961	608							0.35	0.334							0.334	0.299							1.744	1.933
	931	763							0.309	0.566							0.377	0.052							1.292	11.304
	661	375							0.327	0.332							0.337	0.236							1.703	2.884
	735	604							0.369	0.454							0.301	0.242							2.013	3.262
	627	455							0.354	0.431							0.292	0.226							2.153	3.298
	846	281							0.291	0.325							0.36	0.274							1.287	2.436
	781	455							0.263	0.352							0.369	0.223							1.05	2.751
	606	296							0.354	0.304							0.289	0.327							2.061	2.022
	655	422							0.307	0.344							0.337	0.252							1.488	2.484
	845	432							0.327	0.357							0.312	0.191							1.903	3.564
	908	627							0.305	0.354							0.364	0.327							1.166	1.802
	699	678							0.319	0.477							0.384	0.235							1.034	3.48
	699	460							0.382	0.332							0.329	0.28							1.9	2.277
	790	481							0.353	0.367							0.297	0.239							2.033	2.923
	857	283							0.291	0.376							0.478	0.21							0.584	3.042
	586	354							0.339	0.519							0.295	0.155							1.686	4.817
	474								0.24								0.373								1.314
	667								0.277								0.375								1.27
	435								0.353								0.254								2.443
	540								0.332								0.261								2.522
	749								0.418								0.184								4.141
	727								0.312								0.388								1.346
	481								0.275								0.511								0.761
	600								0.218								0.468								0.861
	880								0.309								0.391								1.604
	759								0.345								0.325								2.252
	797								0.324								0.343								1.701
	720								0.299								0.358								1.525
	798								0.365								0.289								2.379
	581								0.259								0.474								0.854
	579								0.361								0.263								2.515
	797								0.333								0.361								1.494
	894								0.371								0.384								1.3
	845								0.302								0.362								1.475
	92								0.129								0.55								0.556
	806								0.283								0.404								1.009
	1013								0.321								0.4								1.126
	736								0.389								0.268								2.51
	565								0.314								0.304								1.937
	489								0.307								0.258								2.4
	969								0.356								0.213								3.204
	866								0.389								0.316								1.864
	662								0.319								0.319								2.146
	867								0.322								0.402								1.009

## Sheet: Fig. 3c
Drp1 fluorescence within mitochondrial contours (%)
Control	SD
0.0545	0.095
0.0169	0.0512
0.0029	0.0394
0.0583	0.1158
0.0649	0.0444
0.0662	0.1127
0.1004	0.1383
0.1716	0.1392
0.0341	0.0467
0.0243	0.2229
0.2126	0.0409
0.1796	0.3839
0.0421	0.2597
0.0166	0.4922
0.0102	0.2085
0.0289	0.0459
0.0013	0.1081
0.0222	0.103
0.0503	0.0327
0.0139	0.0799
0.0157	0.0446
0.0384	0.133
0.0092	0.0261
0.0026	0.1728
0.031	0.1398
0.0313	0.3158
0.0119	0.4682
0.0493	0.1777
0.0121	0.2045
0.0111	0.5227
0.0016	0.2875
0.026	0.3433
0.0069	0.349
0.0443	0
0.0093	0.0851
0.0175	0.0696
0.0061	0.0746
0.002	0.0253
0.0038	0
0.0488	0.2073
0.0283	0.4125
0.008	0.3974
0.0002	0.3785
0.0201	0.1792
0.0053	0.3303
0.0978	0.2283
0.0039	0.2779
0.0072	0
0.2566	0.3377
0.1248	0.4101
0.1379	0.1436
0.0286	0.2402
0.0797	0.3574
0.109	0.3829
0.2178	0.3326
0.2315	0.2981
0.0287	0.3492
0.1449	0.3715
0.3575	0.1965
0.1093	0.2043
0.0954	0.278
0.2543	0.3795
0.2273	0.0904
0.2735	0.1565
0.3555	0.2043
0.1562	0.247
0.2357	0.3605
0.2837	0.1222
0.2418	0.2636
0.0201	0.2541
0.0145	0.2094
0.0593	0.2942
0.0333	0.0575
0.2576	0.0641
0.1464	0.2225
0.1297	0.0757
0.144	0.0058
0.289	0.0566
0.1312	0.0995
0.0214	0.0594
0.0438	0.0166
0.0947	0.0577
0.1129	0.1604
0.0281	0.1089
0.0281	0.106
0.0826	0.391
0.0246	0.3181
0.0064	0.2136
0.007	0.4789
0.4658	0.2563
0.331	0.2797
0.285	0.2743
0.0764	0.1113
0.2748	0.271
0.1351	0.1118
0.253	0.2008
0.1416	0.0559
0.1508	0.1408
0.1098	0.2807
0.1121	0.2099
0.0578	0.3456
0.0392	0.1622
0.0036	0.2847
0.0661	0.3696
0.0527	0.222
0.0188	0.0888
0.1797	0.058
0.3097	0.2027
0.279	0.2117
0.413	0.1998
0.1337	0.3062
0.2936	0.3582
0.1633	0.2172
0.122	0.1758
0.2801	0.2415
0.1476	0.3141
0.2842	0.0345
0.0743	0.1295
0.1514	0.337
0.135	0.0756
0.2532	0.036
0.2674	0.2144
0.2674	0.2132
0.2624	0.2814
0.2615	0.2692
0.1749	0.058
0.3138	0.1666
0.2288	0.2058
0.0479	0.1377
0.191	0.317
0.1225	0.4199
0.042	0.3408
0.0376	0.1718
0.039	0.2127
0.0145	0.2178
0.0365	0.1129
0.0014	0.0448
0.0836	0.1569
0.0258	0.0133
0.0238	0.009
0.2625	0.0382
0.1377	0.0037
0.1061	0.0055
0.2922	0.0208
0.3143	0.0071
0.2774	0.0139
0.4955	0.0106
0.0612	0.0105
0.0285	0.0696
0.0037	0.2453
0.0138	0.3238
0.0555	0.2064
0.0357	0.3704
0.2407	0.3244
0.2985	0.1924
0.2073	0.3147
0.3111	0.073
0.3042	0.1933
0.2898	0.2942
0.1528	0.1058
0.0774	0.0412
0.1325	0.0047
0.0402	0.2983
	0.2355
	0.2168
	0.2583
	0.4121
	0.1568
	0.1488
	0.2735
	0.1578
	0.1191
	0.0357
	0.118
	0.1396
	0.2385
	0.1344
	0.2162
	0.1648
	0.0561
	0.1033
	0.1001
	0.323
	0.0049
	0.0006
	0.0002
	0
	0.0168
	0.2874
	0.2938
	0.2043
	0.301
	0.0099
	0.2983
	0.1993
	0.3157
	0.2272
	0.1175

[truncated: 41 more sheets: Fig. 3d, Fig. 3e, Fig. 4b, Fig. 4c (left), Fig. 4c (right), Fig. 4d (left), Fig. 4d (centre), Fig. 4d (right), Fig. 4f, Fig. 4g, Fig. 4h, ED Fig. 3b, ED Fig. 3f, ED Fig. 4a, ED Fig. 4b, ED Fig. 4c, ED Fig. 4e, ED Fig. 4f, ED Fig. 5a, ED Fig. 5c …]
